# Supplementary material for: Patterns of Positive Selection of the Myogenic Regulatory Factor Gene Family in Vertebrates
Source: PLoS One. 2014 Mar 20;9(3):e92873. doi: 10.1371/journal.pone.0092873 (PMC3961423; doi:10.1371/journal.pone.0092873)
Supplement: Table S2 — Likelihood Ratio Tests for the positive selection on each of the MRFs. (XLS) [file pone.0092873.s002.xls]

## Sheet: Sheet1
Table S2 Likelihood Ratio Tests for Positive Selection of each MRFs genes
Lineage	Model	np	Parameters	Positive Selection Sites	Null	Positive	2△
Verterbrate MyoD	Site model
	M3 vs M0	4	p=0.13, ω=0.274	none	-9667.47	-9379.52	575.89**
	M2a vs M1a	2	p=0.00000, ω=30.2	none	-9582.55	-9582.55	0
	M8 vs M7	2	p=0.00001, ω=3.134	none	-9381.22	-9381.23	0
	Branch model
	M0 vs Free ratio model	102	ωa =999.00,ωb=2.97, ωc=999.00	none	-9667.47	-9528.87	277.2**
	M0 vs two ratio model	1	ω0=0.054, ωc=846.99	none	-9667.47	-9665.47	4*
	Branch-site model
	Hb vs Hb0	1	ω=999.00, p=0.054	5C** 21P** 121G** 167A*	-9574.6	-9567.28	14.64**
Mammal MyoD	Site model
	M3 vs M0	4	p=0.028, ω=1.008	none	-4585.4	-4463.89	243**
	M2a vs M1a	2	p=0.022, ω=1.00	none	-4512.55	-4512.55	0
	M8 vs M7	2	p=0.024, ω=1.033	281V*	-4468.61	-4465.89	5.43
	Branch model
	M0 vs free ratio model	30	ωa=0.2, ωb=0.32	none	-4585.4	-4561.67	48
Veterbrate Myf5	Site model
	M3 vs M0	4	p=0.14, ω=0.28	none	-9377.1	-9144.42	466**
	M2a vs M1a	2	p=0.00, ω=11.1	none	-9313.6	-9313.6	0
	M8 vs M7	2	p=0.00001, ω=2.87	none	-9142.9	-9142.9	0
	Branch model
	M0 vs Free ratio model	88	ωa=999.00,ωb=999.00, ωc=443.48, ωd=999.00, ωe=999.00, ωf=21.05, ωg=999.00,ωh=999.00	none	-9377.1	-9377.1	0
Mammal Myf5	Site model
	M3 vs M0	4	p=0.15, ω=0.37	none	-4413.75	-4357.47	112.56**
	M2a vs M1a	2	p=0.025, ω=1.00	none	-4386.12	-4386.12	0
	M8 vs M7	2	p=0.00001, ω=1.00	none	-4357.73	-4357.73	0
	Branch model
	M0 vs Free ratio model	40	ωa=999.00	none	-4413.75	-4390.75	45.99
Veterbrate MyoG	Site model
	M3 vs M0	4	p=0.21, ω=0.21	none	-9199.27	-8996.28	406**
	M2a vs M1a	2	p=0.00, ω=8.8	none	-9174.53	-9174.53	0
	M8 vs M7	2	p=0.00001, ω=5.34	none	-9002.15	-9002.1	0
	Branch site model
	Ha vs Ha0	1	ω=999.00, p=0.06	23P** 33G* 169A*	-9170.65	-9166.27	8.76**
	Hb vs Hb0	1	ω=40.28, p=0.051	56P** 57E* 135S** 174A*	-9170.1	-9165.24	9.6**
Mammal MyoG	Site model
	M3 vs M0	4	p=0.095, w=0.51	none	-3872.79	-3802.75	140.1**
	M2a vs M1a	2	p=0.006, w=3.48	none	-3824.15	-3823.41	1.48
	M8 vs M7	2	p=0.009, w=3.04	187T* 191N**	-3805.78	-3795.83	19.9**
Veterbrate Myf6	Site model
	M3 vs M0	4	p=0.11, ω=0.42	none	-6577.13	-6357.39	39.5**
	M2a vs M1a	2	p=0.00, ω=39.66	none	-6453.99	-6453.99	0
	M8 vs M7	2	p=0.00001, ω=1.00	none	-6359.89	-6359.89	0
	Branch model
	M0 vs free ratio model	70	ωa=999.00	none	-6577.13	-6491.56	171.15**
Mammal Myf6	Site model
	M3 vs M0	4	p=0.008, ω=1.39	none	-3452.29	-3410.48	83.6**
	M2a vs M1a	2	p=0.00, ω=7.26	none	-3425.34	-3425.34	0
	M8 vs M7	2	p=0.007, ω=1.41	none	-3412.59	-3410.25	4.67
The topology and branch-specific ω ratios are presented in figure 3. *Significance with p<0.05, ** Significance with p<0.01.The site No is associated with the alignments with gap eliminated.
