# Supplementary material for: Patterns of Positive Selection of the Myogenic Regulatory Factor Gene Family in Vertebrates
Source: PLoS One. 2014 Mar 20;9(3):e92873. doi: 10.1371/journal.pone.0092873 (PMC3961423; doi:10.1371/journal.pone.0092873)
Supplement: File S1 — Alignment results for the 153 vertebrate MRF coding sequences. (NEXUS) [file pone.0092873.s003.nexus]

#NEXUS
[ Title ]
begin taxa;
       dimensions ntax=153;
       taxlabels
             HomoS_Myf5
             AnasP_Myf5
             AiluM_Myf5
             BosI_Myf5
             BosT_Myf5
             BubaB_Myf5
             XenoL_Myf5
             CallJ_Myf5
             CaprH_Myf5
             CricG_Myf5
             EquuC_Myf5
             HeteG_Myf5
             MacaM_Myf5
             MonoD_Myf5
             MusM_Myf5
             NomaL_Myf5
             SusS_Myf5
             SterM_Myf5
             OrycC_Myf5
             OrniA_Myf5
             PongA_Myf5
             RattN_Myf5
             PeloS_Myf5
             CaniL_Myf5
             EpinC_Myf5
             FuguR_Myf5
             OreoN_Myf5
             GallG_Myf5
             MicrS_Myf5
             MoroS_Myf5
             TakiR_Myf5
             ParaO_Myf5
             TaenG_Myf5
             SandL_Myf5
             TetrN_Myf5
             LateJ_Myf5
             DaniR_Myf5
             CyprC_Myf5
             OncoM_Myf5
             SalmS_Myf5
             HomoS_MyoD
             CallJ_MyoD
             MacaM_MyoD
             PanT_MyoD
             PongA_MyoD
             OvisA_MyoD
             SusS_MyoD
             BosT_MyoD
             BubaB_MyoD
             CaniL_MyoD
             EquuC_MyoD
             RatN_MyoD
             MeleG_MyoD
             TaenG_MyoD
             GallG_MyoD
             SiniC_MyoD
             GaduM_MyoD
             AiluM_MyoD
             AnasP_MyoD
             EpinC_MyoD
             MusM_MyoD
             SterM_MyoD
             MonoD_MyoD
             SaS_MyoD1c
             SaT_MyoD1c
             OncM_MyoD2
             SalS_MyoD2
             OreN_MyoD2
             MicrS_MyoD
             IctaF_MyoD
             OreoA_MyoD
             ParaO_MyoD
             PeltF_MyoD
             TakiR_MyoD
             AmeiC_MyoD
             CyprC_MyoD
             OreN_MyoD1
             DanR_MyoD1
             XeL_MyoD1b
             XeL_MyoD1a
             SalS_MyoD1
             OncoM_MyoD
             HipH_MyoD2
             TakR_MyoD2
             HomoS_MyoG
             AiluM_MyoG
             BosT_MyoG
             CallJ_MyoG
             CaniL_MyoG
             CricG_MyoG
             EquuC_MyoG
             MacaM_MyoG
             MusM_MyoG
             MonoD_MyoG
             OrycC_MyoG
             NomaL_MyoG
             SusS_MyoG
             OvisA_MyoG
             RattN_MyoG
             OrniA_MyoG
             CyprC_MyoG
             AmeiC_MyoG
             AnasP_MyoG
             DaniR_MyoG
             EpinC_MyoG
             GallG_MyoG
             MoroS_MyoG
             MeleG_MyoG
             SalmS_MyoG
             IctaF_MyoG
             OncoM_MyoG
             TaenG_MyoG
             ParaO_MyoG
             PeloS_MyoG
             OreoN_MyoG
             SiniC_MyoG
             SandL_MyoG
             SterM_MyoG
             PeltF_MyoG
             XenL_MyoGa
             XenL_MyoGb
             HomoS_Myf6
             EquuC_Myf6
             AnasP_MRF4
             AiluM_Myf6
             BosT_Myf6
             CallJ_Myf6
             CaniL_Myf6
             CaprH_Myf6
             CricG_Myf6
             GallG_Myf6
             MeleG_MRF4
             MonoD_Myf6
             MusM_Myf6
             OrniA_Myf6
             OrycC_Myf6
             OvisA_Myf6
             PeloS_MRF4
             RattN_Myf6
             SusS_Myf6
             TaenG_Myf6
             CyprC_Myf6
             DaniR_Myf6
             EpinC_MRF4
             FuguR_MRF4
             SalmS_MRF4
             SalmS_Myf6
             SterM_MRF4
             TakiR_MRF4
             TakiR_Myf6
             TetrN_MRF4
             XenL_Myf6a
             XenL_Myf6b
;
end;
begin characters;
       dimensions nchar=148;
       format missing=? gap=- matchchar=. datatype=protein;
       matrix

HomoS_Myf5
DVFSPSEYFYIPSPEGEQGSDEEHVRAPHQAGHCLMWACKACKRKSTTMDRRKAATMRER
RRLKKVNQAFETLKRCTTTNQRLPKVEILRNAIRYIESLQELLREQVEQSPPTSNCSDGM
PEPSTDKSSLDCLSNIVDRITSSTDSQP

AnasP_Myf5
EVFSPSELFYLSSPEGEPACSEEHVRAPHQAGHCLMWACKACKRKSTTMDRRKAATMRER
RRLKKVNQAFETLKRCTTANQRLPKVEILRNAIRYIESLQELLREQVEQSPPTSSCSDGM
ADPPEPSSSLDCLSSIVDRLSPSIDSGP

AiluM_Myf5
EMFSPSEYFYIPSPEGEQGSDEEHVRAPHQAGHCLMWACKACKRKSTTMDRRKAATMRER
RRLKKVNQAFETLKRCTTTNQRLPKVEILRNAIRYIESLQELLREQVEQSPPTSNCSDGM
PEPSTDKSSLDCLSSIVDRITNSMDSQP

BosI_Myf5
DMFSPSEYFYIPSPDGEQGSDEAHVRAPHQAGHCLMWACKACKRKSTTMDRRKAATMRER
RRLKKVNQAFDTLKRCTTTNQRLPKMEILRNAIRYIESLQELLREQVEQSPPTSSCSDGM
PEPSTDKSSLDCLSSIVDRITNGTDSQP

BosT_Myf5
DMFSPSEYFYIPSPDGEQGSDEEHVRAPHQAGHCLMWACKACKRKSTTMDRRKAATMRER
RRLKKVNQAFDTLKRCTTTNQRLPKVEILRNAIRYIESLQELLREQVEQSPPTSSCSDGM
PEPSTDKSSLDCLSSIVDRITNSTDSQP

BubaB_Myf5
DMFSPSEYFYIPSPEGEQGSDEEHVRAPHQAGHCLMWACKACKRKSTTMDRRKAATMRER
RRLKKVNQAFDTLKRCTTTNQRLPKVEILRNAIRYIESLQELLREQVEQSPPTSSCSDGM
PEPSTDKSSLDCLSSIVDRITNSTDSQP

XenoL_Myf5
EMFSPSEFFYIPSPEEGEESDEEHVRAPHQAGNCLMWACKACKRKSSTTDRRKAATMRER
RRLKKVNQAFETLKRCTTTNQRLPKVEILRNAIQYIESLQDLLREQVEQTPPMSSCSDGM
SDPSSTKSSLDCLSSIVDRISSSTDSLP

CallJ_Myf5
DGFSPSEYFYIPSPEGEQGSDEEHVRAPHQAGHCLMWACKACKRKSTTMDRRKAATMRER
RRLKKVNQAFETLKRCTTTNQRLPKVEILRNAIRYIESLQELLREQVEQSPPTSNCSDGM
PEPSTDKSSLDCLSNIVDRITSSTDSQP

CaprH_Myf5
DMFSPSEYFYIPSPEGEQGSDEEHVRAPHQAGHCLMWACKACKRKSTTMDRRKAATMRER
RRLKKVNQAFDTLKRCTTTNQRLPKVEILRNAIRYIESLQELLREQVEQSPPTSSCSDGM
PEPSTDKSSLDCLSSIVDRITNSTDSQP

CricG_Myf5
DMFSPSEYFYIPSPEGEQGSDDEHVRAPHQAGHCLMWACKACKRKSTTMDRRKAATMRER
RRLKKVNQAFETLKRCTTSNQRLPKVEILRNAIRYIESLQELLREQVEQSPPTSNCSDGM
PEPSADKSSLDCLSSIVDRITTSSNSQP

EquuC_Myf5
DMFSPSEYFYIPSPEGDQGSDEEHVRAPHQAGHCLMWACKACKRKSTTMDRRKAATMRER
RRLKKVNQAFETLKRCTTTNQRLPKVEILRNAIRYIESLQELLREQVEQSPPTSNCSDGM
PEPSTEKSSLDCLSSIVDRITNSTDSQP

HeteG_Myf5
DMFSPSQYFYIPSPEGEQGSDEEHVRAPHQAGHCLMWACKACKRKSTTIDRRKAATMRER
RRLKKVNQAFETLKRCTTTNQRLPKVEILRNAIRYIESLQELLREQVEQSPPTSNCSDGM
PEPSTDKSSLDCLSSIVDRITSSTDPQP

MacaM_Myf5
DVFSPSEYFYIPSPEGEQGSDEEHVRAPHQAGHCLMWACKACKRKSTTMDRRKAATMRER
RRLKKVNQAFETLKRCTTTNQRLPKVEILRNAIRYIESLQELLREQVEQSPPTSNCSDGM
PEPSTDKSSLDCLSNIVDRITSSTDSQP

MonoD_Myf5
EMFSPSEFFYIPSPEGDQGSDEEHVRAPHQAGHCLMWACKACKRKSTTMDRRKAATMRER
RRLKKVNQAFETLKRCTTANQRLPKVEILRNAIRYIESLQELLREQVEQSPPTSNCSDGM
AEPSDKNSSLDCLSSIVDRISSSTDSQP

MusM_Myf5
DMFSPSEYFYIPSPEDEQGSDDEHVRAPHQAGHCLMWACKACKRKSTTMDRRKAATMRER
RRLKKVNQAFETLKRCTTTNQRLPKVEILRNAIRYIESLQELLREQVEQSPPTSNCSDGM
PEPSADKSSLDCLSSIVDRITSSANSQP

NomaL_Myf5
DVFSPSEYFYIPSPDGEQGSDEEHVRAPHQAGHCLMWACKACKRKSTTMDRRKAATMRER
RRLKKVNQAFETLKRCTTTNQRLPKVEILRNAIRYIESLQELLREQVEQSPPTSNCSDGM
PEPSSDKSSLDCLSNIVDRITSSTDSQP

SusS_Myf5
DLFSPSEYFYIPSPEGEPGSDEEHVRAPHQAGHCLMWACKACKRKSTTMDRRKAATMRER
RRLKKVNQAFETLKRCTTTNQRLPKVEILRNAIRYIESLQELLREQVEQSPPTSSCSDGM
PEPSTDKSSLDCLSSIVDRISNSTDSQP

SterM_Myf5
DIFSPSQAFYTPSPALEAGSEEEHIRAPHQPGHCLQWACKACKRKASTVDRRRAATMRER
RRLKKVNHAFEALRRCSSANQRLPKVEILRNAIQYIESLQELLREHVEESPPSSTCSDSM
TDPSDRASSLQCLSSIVDRLSSHSYSQS

OrycC_Myf5
DLFSPSEYFYIPSPEGEPGSDEEHVRAPHQAGHCLMWACKACKRKSTTMDRRKAATMRER
RRLKKVNQAFETLKRCTTTNQRLPKVEILRNAIRYIESLQELLREQVEQSPPTSNCSDGM
PEPSTDKSSLDCLSSIVDRITSSTDSQP

OrniA_Myf5
EMFSPSEFFYIPSPEGEQGSDEEHVRAPHQAGHCLMWACKACKRKSTTMDRRKAATMRER
RRLKKVNQAFEMLKRCTTANQRLPKVEILRNAIRYIESLQDLLREQVEQSPPTSNCSDGM
TEPSDKSSSLDCLSSIVDRISSSTDSQP

PongA_Myf5
DVFSPSEYFYIPSPEGEQGSDEEHVRAPHQAGHCLMWACKACKRKSTTMDRRKAATMRER
RRLKKVNQAFETLKRCTTTNQRLPKVEILRNAIRYIESLQELLREQVEQSPPTSNCSDGM
PEPSTDKSSLDCLSNIVDRITSSTDSQP

RattN_Myf5
DMFSPSEYFYIPSPEDEQGSDDEHVRAPHQAGHCLMWACKACKRKSTTMDRRKAATMRER
RRLKKVNQAFETLKRCTTTNQRLPKVEILRNAIRYIESLQELLREQVEQSPPTSNCSDGM
PEPSSDKSSLDCLSSIVDRITSSTNSQP

PeloS_Myf5
EVFSPSEFFYIPSPEGDGPGSDEHVRAPHQAGHCLLWACKACKRKSTTMDRRKAATMRER
RRLKKVNQAFDTLKRCTTANQRLPKVEILRNAIRYIESLQELLREQVEQSPPTSSCSDGT
AEPSDKSSSLDCLSSIVDRISSSLDSQP

CaniL_Myf5
DVFSPSEYFYIPSPEGDLPGPDEHVRAPHQAGHCLLWACKACKRKSTTTDRRKAATMRER
RRLKKVNQAFETLKRCTTTNQRLPKVEILRNAIRYIESLQELLREQVQPSPPTSSCSDGL
PEPSTDKSSLDCLSSIVDRITNSTDSQP

EpinC_Myf5
DVFSPSQVYYASSPSLEDGSEEEHVRVPHQPGHCLQWACKACKRKSNFVDRRRAATMRER
RRLKKVNHAFEALRRCTSANQRLPKVEILRNAIQYIESLQELLREQVEESPPLSSCSDGM
ADPQDKASSLECLSSIVDRLSSSSDSQP

FuguR_Myf5
DVFSPSQVYYASSPRSEAGSEEEHIRVPHQPGHCLPWACKACKRKSNFVDRRRAATMRER
RRLKKVNHAFDALRRCTSANQRLPKVEILRNAIQYIESLQELLREQVEESPPLSNCSDGP
ADPQDKTSSLECLSSIVDRLSSSAESQP

OreoN_Myf5
DVFSPSQVYYASSPSLDAGSEEEHVRVPHQPGHCLQWACKACKRKSSFVDRRRAATMRER
RRLKKVNHAFEALRRCTSANQRLPKVEILRNAIQYIESLQELLREQVEESPPLSSCSDGM
ADPQDKASSLECLSSIVDRLSSSSDSQP

GallG_Myf5
EVFSPSELFYLSSPEGEPACPEEHVRAPHQAGHCLMWACKACKRKSTTMDRRKAATMRER
RRLKKVNQAFETLKRCTTANQRLPKVEILRNAIRYIESLQELLREQVEQSPPSSSCSDVM
ADPPEQSSSLDCLSSIVDRLSPSIDSGP

MicrS_Myf5
DVFSPSQVYYASSPSLEDGSEEEHVRVPHQPGHCLQWACKACKRKSNFVDRRRAATMRER
RRLKKVNHAFEALRRCTSANQRLPKVEILRNAIHYIESLQDLLREQVEESPPLSSCSDGM
ADPQDKTSSLECLSSIVDRLSSSSDSQP

MoroS_Myf5
DVFSPSQVYYASSSSLETGSEEEHVRAPHQPGHCLQWACKACKRKSNFVDRRRAATMRER
RRLKKVNHAFEALRRCTSANQRLPKVEILRNAIQYIESLQDLLHEQVEESPPLSSCSDGM
VDPQISTSSLECLSSIVDRLSSSSDSQP

TakiR_Myf5
DVFSPSQVYYASSPSSEAGSGEEHIRVPHQPGHCLPWACKACKRKSNFVDRRRAATMRER
RRLKKVNHAFDALRRCTSANQRLPKVEILRNAIQYIESLQELLREQVEESPPLSNCSDGP
ADPQDKTSSLECLSSIVDRLSSSAESQP

ParaO_Myf5
DVFSPSQVYYASSPSLEAGSDEEHVRVPHQPGHCLQWACKACKRKSSFVDRRRAATMRER
RRLKKVNHAFEALRRCTSANQRLPKVEILRNAIHYIESLQELLREQVEESPPLSSCSDGM
ADPHDKASSLQCLSSIVDRLSSSTDSQP

TaenG_Myf5
EVFSPSELFYLSSPEGEPACSEEHVRAPHQAGHCLMWACKACKRKSTTMDRRKAATMRER
RRLKKVNQAFETLKRCTTANQRLPKVEILRNAIRYIESLQELLREQVEQSPPTSSCSDGM
SLVSDQRSSLGCLSIIKDGLSPSIDSGP

SandL_Myf5
DVFSPSQVYYASSPSLEDGSEEEHVRIPHQPGHCLQWACKACKRKSNFVDRRRAATMRER
RRLKKVNHAFEALRRCTSANQRLPKVEILRNAIQYIESLQDLLREQVEESPPLSSCSDGM
ADPHNKASSLECLSSIVDRLSSSSDSQP

TetrN_Myf5
DVFSPSQVYYASSPSPEAGSEEEHVRVPHQPGHCLPWACKACKRKSNFVDRRRAATMRER
RRLKKVNHAFDALRRCTSANQRLPKVEILRNAIQYIESLQELLREQVEESPPLSNCSDSA
PDPRDRSSSLECLSSIVDRLSSSTESQP

LateJ_Myf5
DVFSTSQVYYASSPSLEAGSDEEHVRVPHQPGHCLQWACKACKRKSNFVDRRRAATMRER
RRLKKVNHAFEALRRCTSANQRLPKVEILRNAIQYIESLQDLLREQVEESPPLSSCSDGM
TDSQDKASSLECLSSIVDRLSSSSDSQP

DaniR_Myf5
DVFSTSQIFYASSPDLETGSEEEHVRAPHQPGHCLQWACKACKRKASTVDRRRAATMRER
RRLKKVNHAFEALRRCTSANQRLPKVEILRNAIQYIESLQELLREQVEESPPSSSCSESM
VDPPERTSSLQCLSSIVDRLSSSDSQSS

CyprC_Myf5
DVFSTSQIFYASSPALEAGSEEEHVRVPHQPGHCLQWACKACKRKASTVDRRRAATMRER
RRLKKVNHAFEALRRCTSANQRLPKVEILRNAIQYIESLQELLREQVEESPPSSSCSESM
VDPPDRTSSLQCLSSIVDRLSSSDSQCS

OncoM_Myf5
DVFSQSQVFYASSPDLDDGSEEEHVRVPHQAGHCLQWACKACKRKSSTVDRRRAATMRER
RRLKKVNHGFEALRRCTSANQRLPKVEILRNAIQYIESLQELLHEHVEESPPSSSCSDSM
VDPPERGSSLACLSSIVDRLSSSTDSQP

SalmS_Myf5
DVFSQSQIFYASSPDLDDGSEEEHVRVPHQAGHCLQWACKACKRKSSTVDRRRAATMRER
RRLRKVNHGFEALRRCTSANQRLPKVEILRNAIQYIESLQELLHEHVEESPPSSSRSDSM
VDPPERGSSLARLSNIVDRLSSSTDSQP

HomoS_MyoD
DLFATTDDFYFDSPDLRSHFPAEHVRAPHQAGRCLLWACKACKRKTTNADRRKAATMRER
RRLSKVNEAFETLKRCTSSNQRLPKVEILRNAIRYIEGLQALLRDAAPYSAPRSNCSDGM
MDPAGKSSSLDCLSSIVERISTQEAAAP

CallJ_MyoD
DLFATTDDFYFDSPDLRSHFPAEHVRAPHQAGRCLLWACKACKRKTTNADRRKAATMRER
RRLSKVNEAFETLKRCTSSNQRLPKVEILRNAIRYIEGLQALLRDAAPYSAPRSNCSDGM
MDPAGKSSSLDCLSSIVERISTPEAAAP

MacaM_MyoD
DLFATTDDFYFDSPDLRSHFPAEHVRAPHQAGRCLLWACKACKRKTTNADRRKAATMRER
RRLSKVNEAFETLKRCTSSNQRLPKVEILRNAIRYIEGLQALLRDAAPYSAPRSNCSDGM
MDPAGKSSSLDCLSSIVERISTGQEAAA

PanT_MyoD
DLFATTDDFYFDSPDLRSHFPAEHVRAPHQAGRCLLWACKACKRKTTNADRRKAATMRER
RRLSKVNEAFETLKRCTSSNQRLPKVEILRNAIRYIEGLQALLRDAAPYSAPRSNCSDGM
MDPAGKSSSLDCLSSIVERISTQEAAAP

PongA_MyoD
DQFATTDDFYFDSPDLRSHFPAEHVRAPHQAGRCLLWACKACKRKTTNADRRKAATMRER
RRLSKVNEAFETLKRCTSSNQRLPKVEILRNAIRYIEGLQALLRDAAPYSAPRSNCSDGM
MDPAGKSSSLDCLSSIVERISTQEAAAP

OvisA_MyoD
DLFATADDFYFDSPDLRSHFPAEHVRAPHQAGRCLLWACKACKRKTTNADRRKAATMRER
RRLSKVNEAFETLKRCTSSNQRLPKVEILRNAIRYIEGLQALLRDAAPYSAPRSNCSDGM
MDPAGKSSSLDCLSSIVERISTPQEAAA

SusS_MyoD
DLFATADDFYFDSPDLRSHFPAEHVRAPHQAGRCLLWACKACKRKTTNADRRKAATMRER
RRLSKVNEAFETLKRCTSSNQRLPKVEILRNAIRYIEGLQALLRDAAPYSAPRSNCSDGM
MDPAGKNSSLDCLSSIVESISTPQEAAA

BosT_MyoD
DLFATADDFYFDSPDLRSHFPAEHVRAPHQAGRCLLWACKACKRKTTNADRRKAATMRER
RRLSKVNEAFETLKRCTSSNQRLPKVEILRNAIRYIEGLQALLRDAAPYSAPRSNCSDGM
MDPAGKSSSLDCLSSIVERISTQEAAGS

BubaB_MyoD
DLFATADDFYFDSPDLRSHFPAEHVRAPHQAGRCLLWACKACKRKTTNADRRKAATMRER
RRLSKVNEAFETLKRCTSSNQRLPKVEILRNAIRYIEGLQALLRDAAPHSAPRSNCSDGM
MDPAGKSSSLDCLSSIVERISTPQEAAA

CaniL_MyoD
DLFASADDFYFDSPDLRSHFPAEHVRAPHQAGRCLLWACKACKRKTTNADRRKAATMRER
RRLSKVNEAFETLKRCTSSNQRLPKVEILRNAIRYIEGLQALLRDAAPYSAPRSNCSDGM
MDPAGKSSSLDCLSSIVERISTPQEAAA

EquuC_MyoD
DLFATADDFYFDSPDLRAHFPAEHVRAPHQAGRCLLWACKACKRKTTNADRRKAATMRER
RRLSKVNEAFETLKRCTSSNQRLPKVEILRNAIRYIEGLQALLRDAAPYSAPRSNCSDGM
MDPAGKSSSLDCLSSIVERISTPQETAT

RatN_MyoD
DLFATRDDFYFDSPDLRAHFPTEHVRAPHQAGRCLLWACKACKRKTTNADRRKAATMRER
RRLSKVNEAFETLKRCTSSNQRLPKVEILRNAIRYIEGLQALLRDDAAYSAPRSNCSDGM
MDPPGKSSSLDCLSSIVERISTPPEETS

MeleG_MyoD
EMFAAADDFYFNTSDMHPHHHGEHVRAPHQAGRCLLWACKACKRKTTNADRRKAATMRER
RRLSKVNEAFETLKRCTSTNQRLPKVEILRNAIRYIGSLQALLREQEDYSAPRSNCSDGM
MEPSGKSSSLDCLSSIVERISTPQEGAS

TaenG_MyoD
EMFTAADDFYFNTSDMHPHHHGEHVRAPHQAGRCLLWACKACKRKTTNADRRKAATMRER
RRLSKVNEAFETLKRCTSTNQRLPKVEILRNAIRYIESLQALLREQEDYSAPRSNCSDGM
MEPSGKSSSLDCLSSIVERISTPPEGVS

GallG_MyoD
EMFTAADDFYFNTSDMHPHTRAEHVRAPHQAGRCLLWACKACKRKTTNADRRKAATMRER
RRLSKVNEAFETLKRCTSTNQRLPKVEILRNAIRYIESLQALLREQEDYSAPRSNCSDGM
MEPSGKSSSLDCLSSIVERISTPQEGGN

SiniC_MyoD
DLLSSADDLYFSTSDIHHHHHHEHVRAPHKAGHCLLWACKACKRKTTHEDRRKAATMRER
RRLSKVNDAFETLRRCTASNQRLPKVEILRNAISYIESLQGLLRARDDYSAPRSNCSDGM
VDPSSKRSSLDCLSSIVERISTPQSSPT

GaduM_MyoD
DILSSTDDFYSNITDMHRHHNEKHIRVPHQDGQCLLWACIPCQRKNTNADRRKASTMRDR
RRLIKINDAFETLNRCTSTNQRLPKVEILRNAISYIESLQALLRGQEDYSAPRSNCSDGM
MDPPNKNSSLECLSSIVQRITTSEDASP

AiluM_MyoD
DLFGSADDFYFDSSDLRSHFPAEHVRAPHQAGRCLLWACKACKRKTTNADRRKAATMRER
RRLSKVNEAFETLKRCTSSNQRLPKVEILRNAIRYIEGLQALLRDAAPYSAPRSNCSDGM
MDPSGKSSSLDCLSSIVERISTPQEEAA

AnasP_MyoD
EMFTGADDFYFNTSDMHPHHHGEHVRAPHQAGRCLLWACKACKRKTTNADRRKAATMRER
RRLSKVNEAFETLKRCTSTNQRLPKVEILRNAIRYIESLQALLREQEDYSAPRSNCSDGM
MEPSGKSSSLDCLSGIVERISTPQEGAS

EpinC_MyoD
DLLSSADDLYFSTSDMNHHHHHEHVRAPHQAGHCLLWACKACKRKTSHEDRRKAATMRER
RRLGKVNDAFETLKRCTAANQRLPKVEILRNAISYIESLQALLRTRDDYSAPRSNCSDGM
VDPTSKPSSLDCLSSIVERISTPQSSSA

MusM_MyoD
DLFETADDFYFDSPDLRAHFPTEHVRAPHQAGRCLLWACKACKRKTTNADRRKAATMRER
RRLSKVNEAFETLKRCTSSNQRLPKVEILRNAIRYIEGLQALLRDAAPYSAPRSNCSDGM
MDPPGKSSSLDCLSSIVERISTPPEGAS

SterM_MyoD
ELITSADDFYFNTNDMHSHIEDEHIRAPHQAGRCLLWACKACKRKTTNADRRKAATMRER
RRLSKVNDAFETLKRCTSTNQRLPKVEILRNAISYIESLQALLRSQEDYSAPRSNCSDGM
MDPSNKSSSLDCLSSIVERISTPQEGST

MonoD_MyoD
DLFTTADDFYFDSPDLRAHHPSEHVRAPHQAGRCLLWACKACKRKTTNADRRKAATMRER
RRLSKVNEAFETLKRCTSSNQRLPKVEILRNAIRYIEGLQALLRDGAPYSAPRSNCSDGM
MDPSGKGSSLDCLSSIVERISTPQEGTT

SaS_MyoD1c
ELITSADDFYFNTSDMHDHHHNEHIRAPHQAGRCLLWACKACKRKTTNTDRRKAATMRER
RRLGKVNDAFENLKRCTSNNQRLPKVEILRNAISYIESLQSLLRGDGEYSAPRSNCSDGM
MEPSKKNSSLDCLSSIVERISTPQEGSI

SaT_MyoD1c
ELITSADDFYFNTSDMHHHNEDEHIRAPHQAGRCLLWACKACKRKTTNTDRRKAATMRER
RRLGKVNDAFENLKRCTSNNQRLPKVEILRNAISYIESLQSLLRGDGEYSAPRSNCSDGM
MDPSKKNSSLDCLSSIVERISTPQEGSI

OncM_MyoD2
ELVTSADDFYFNTSDMHHHYNEEHIRAPHQAGRCLLWACKACKRKTTNSDRRKAATMRER
RRLGKVNDAFENLKRCTSNNQRLPKVEILRNAISYIESLQSLLRGDGEYSAPQSNCSDGM
MDPSNKNSSLDCLSNIVERISTPQEGSI

SalS_MyoD2
ELVTSADDFYFNTSDMHHHYNEEHIRAPHQAGRCLLWACKACKRKTTNSDRRKAATMRER
RRLGKVNDAFENLKRCTSNNQRLPKVEILRNAISYIESLQSLLRGGGEYSAPQSNCSDGM
MDPSNKNSSLDCLSNIVERIFTPQEGSI

OreN_MyoD2
DLLSSADDLYFSTSDLNHHVPVQHVRAPHQAGHCLLWACKACKRKTTHADRRKAATMRER
RRLSKVNDAFETLKRCTASNQRLPKVEILRNAISYIESLQALLRNQDDYSTPHSNCSDGL
VDPSSSKSSLDCLSSIVERISTPHTGTA

MicrS_MyoD
ELIPAADDFYFNTSDMHSPSPSEHVRAPHQAGRCLLWACKACKRKTTNADRRKAATLRER
RRLSKVNDAFETLKRCTSANQRLPKVEILRNAISYIESLQALLRGQDDYSAPRSNCSDGM
TDPSDRSSSLDCLSSIVERNLYALDRLP

IctaF_MyoD
ELIPSADDFYFNTSDMHNHMEDEHIRAPHQAGRCLLWACKACKRKTTNADRRKAATMRER
RRLSKVNDAFETLKRCTSTNQRLPKVEILRNAISYIESLQALLRSQEEYSAPRSNCSDGM
MDPSNKNSSLDCLSSIVERISTPETGVP

OreoA_MyoD
ELIPTADDFYFNTSDMHSSSSPEHVRAPHQAGRCLLWACKACKRKTTNADRRKAATLRER
RRLSKVNDAFETLKRCTTANQRLPKVEILRNAISYIESLQALLRGQEDYSAPRSNCSDGM
TDPTERSSSLDCLSSIVERISTPMQFAD

ParaO_MyoD
ELIPADDDFYFPPSDMHSSSSPEHVRAPHQAGRCLLWACKACKWKTTNADRRKAATMRER
RRLSKVNDAFETLKRCTSANQRLPKVEILRNAISYIESLQALLRGQDDYSAPRSNCSDGM
TDPSDRRSSLDCLSSIVERISTDQTGET

PeltF_MyoD
ELIPSTDDFYFNTSDMHNHMEDEHIRAPHQAGRCLLWACKACKRKTTNADRRKAATMRER
RRLSKVNDAFETLKRCTSTNQRLPKVEILRNAISYIESLQALLRSQEDYSAPRSNCSDGM
MDPSNKNSSLDCLSSIVERISTPETSAP

TakiR_MyoD
ELIPAADDFYFSTSDMHSPSSSEHIRAPHHAGRCLLWACKACKRKTTNVDRRKAATLRER
RRLSKVNEAFETLKRCKNTNQRLPKGEILRNAISYIESLQALLRGQDEYSAPRSNCSDGM
TDPSERNSSLDCLSSIVERISTLQASSP

AmeiC_MyoD
ELTPSADDFYFNTSDMHNHMEDEHIRAPHQAGRCLLWACKACKRKTTNADRRKAATMRER
RRLSKVNDAFETLKRCTSTNQRLPKVEILRNAISYIESLQALLRSQEEYSAPRSNCSDGM
MDPSNKNSSLDCLSSIVERISTPDTSVP

CyprC_MyoD
ELIPSADDFYFNTNDMHHHLEDEHVRAPHQAGRCLLWACKACKRKTTNADRRKAATMRER
RRLSKVNDAFETLKRCTSNNQRLPKVEILRNAISYIESLQALLRGQEEYSAPRSNCSDGM
MDPSTKSSSLDCLSSIVERISTPQEGSV

OreN_MyoD1
ELIPTADDFYFNTSDMHSSSPSEHVRAPHQAGRCLLWACKACKRKTTNADRRKAATLRER
RRLSKVNDAFETLKRCTTANQRLPKVEILRNAISYIESLQALLRGQEDYSAPRSNCSDGM
TDPTERSSSLDCLSSIVERISTEAGTAP

DanR_MyoD1
ELIPSADDFYFNTNDMHHHIEDEHVRAPHQAGRCLLWACKACKRKTTNADRRKAATMRER
RRLSKVNDAFETLKRCTSTNQRLPKVEILRNAISYIESLQALLRSQEDYSAPRSNCSDGM
MDPTNKNSSLDCLSSIVERISTPHEGSV

XeL_MyoD1b
EEFPTPDHFYFNSSDMSGPRHEEHVRAPHQAGRCLLWACKACKRKSSGADRRRAATMRER
RRLSKVNDAFETLKRCTSTNQRLPKVDILRNAISYIDSLQTLLRDQEQYSAPSSNCSDGM
NSPSGKSSSLDCLSSIVERISTPLQGET

XeL_MyoD1a
EVFPTPDDFYFNTSDMSEPHHNEHVRAPHQAGRCLLWACKACKRKTTNADRRKAATMRER
RRLSKVNEAFETLKRYTSTNQRLPKVEILRNAIRYIESLQSLLHDQDEYSAPRSNCSDGM
MDPSGKSSSLDCLSSIVERISTPLQGET

SalS_MyoD1
ELITSPDDFYFNTSDMHDHHHKEHIRAPHQAGRCLLWACKACKRKTTNADRRKAATMRER
RRLSKVNDAFETLKRCTSTNQRLPKVDILRNAISYIESLQGLLRGQEGYSAPRSNCSDGM
MDPPKKNSSLDCLSNIVERITTPGDGSI

OncoM_MyoD
ELITSPDDFYFNTSDMHDHHHKEHIRAPHQAGRCLLWACKACKRKTTNADRRKAATMRER
RRLSKVNDAFETLKRCTSTNQRLPKVDILRNAISYIESLQGLLRGQEGYSAPRSNCSDGM
MDQPKKNSSLDCLSNIVERITTPGDGSI

HipH_MyoD2
DLLSPTNDLYFSTSDLNHHVPKEHVRAPHQAGHCLLWACKACKTKTTHEDRRKAATVRER
RRLGKVNTAFETLKRCTASNQRLPKVEILRNAISYIESLQALLRTREDYSAPRSNCSDGT
VDPTSKPSSLDCLSSIVERISTPVNSPA

TakR_MyoD2
DLPLSADDLYFSSGDLNHHVPSEHVRAPHQAGRCLLWACKACKRKTTHADRRKAATMRER
RRLSKVNDAFETLKRCTASNQRLAKVEILRNAISYIESLQALLRTQDQYSAPQSNCSDGA
MDPSSKQSSLECLSSIVERISTPQSSPA

HomoS_MyoG
ELYETSPYFYFYDGENYTLSPEKGLGTPHCPGQCLPWACKVCKRKSVSVDRRRAATLREK
RRLKKVNEAFEALKRSTLLNQRLPKVEILRSAIQYIERLQALLSSQEERPPVPSECSSHS
ASPGADPHNLHSLTSIVDSITVPDETMP

AiluM_MyoG
ELYETSPYFYFYDGENYSLSPEKGLGTPHCLGQCLPWACKVCKRKSVSVDRRRAATLREK
RRLKKVNEAFEALKRSTLLNQRLPKVEILRSAIQYIERLQALLSSQEERPPVPSECSSHS
ASPAADPHNLHSLTSIVDSITVPDETMP

BosT_MyoG
ELYETSPYFYFYDGENYSLSPEDKGLGPHCPGQCLPWACKVCKRKSVSVDRRRAATLREK
RRLKKVNEAFEALKRSTLLNQRLPKVEILRSAIQYIERLQALLSSQEERPPVPSECSSHS
ASPGADPHNLHSLTSIVDSITVPDETIP

CallJ_MyoG
ELYETSPYFYFYDGENYSLSPEKGLGTPHCPGQCLPWACKVCKRKSVSVDRRRAATLREK
RRLKKVNEAFEALKRSTLLNQRLPKVEILRSAIQYIERLQALLSSQEERPPVPSECSSHS
ASPGADPHNLHSLTSIVDSITVPDETMP

CaniL_MyoG
ELYETSPYFYFYDGESYSLSPEKGLGTPHCLGQCLPWACKVCKRKSVSVDRRRAATLREK
RRLKKVNEAFEALKRSTLLNQRLPKVEILRSAIQYIERLQALLSSQEERPPVPSDCSSHS
ASPGTDPHNLHSLTSIVDSITVPDEAMP

CricG_MyoG
ELYETSPYFYFYDGENYSLSPEKGLGTPHCPGQCLPWACKVCKRKSVSVDRRRAATLREK
RRLKKVNEAFEALKRSTLLNQRLPKVEILRSAIQYIERLQALLSSQEERPPVPSECNSHS
ASPGADPHSLHSLTSIVDSITVSDETLP

EquuC_MyoG
ELYETSPYFYFYDGENYALSPEKGLGPPHCPGQCLPWACKVCKRKSVSVDRRRAATLREK
RRLKKVNEAFEALKRSTLLNQRLPKVEILRSAIQYIERLQALLSSQEERPPVPSDCSAHS
ASPGADPHNLHSLTSIVDSITVPDETMP

MacaM_MyoG
ELYETSPYFYFYDGENYTLSPEKGLGTPHCPGQCLPWACKVCKRKSVSVDRRRAATLREK
RRLKKVNEAFEALKRSTLLNQRLPKVEILRSAIQYIERLQTLLSSQEERPPVPSECSSHS
ASPGTMSGSLRSAESVLQNRAEGELHPA

MusM_MyoG
ELYETSPYFYFYDGENYSLSPEKGLGTPHCPGQCLPWACKVCKRKSVSVDRRRAATLREK
RRLKKVNEAFEALKRSTLLNQRLPKVEILRSAIQYIERLQALLSSQEERPPVPSECNSHS
ASPGADPHNLHSLTSIVDSITVPDETMP

MonoD_MyoG
ELYETSPYFYFYESENYGLGPDKGSAASHCPGQCLPWACKVCKRKTVSVDRRRAATLREK
RRLKKVNEAFEALKRSTLLNQRLPKVEILRSAIQYIERLQTLLSSQEEYPPVPNECSPHS
TSPGDDAHNLHSLTSIVDSITVPDEAIP

OrycC_MyoG
ELYETSPYFYFYDGENYSLSPEKGLGTPHCPGQCLPWACKVCKRKSVSMDRRRAATLREK
RRLKKVNEAFEALKRSTLLNQRLPKVEILRSAIQYIERLQALLSSQEERPPVPSECSSHS
ASPGADPHNLHSLTSIVDSIAVPDETMP

NomaL_MyoG
ELYETSPYFYFYDGENYTLSPEKGLGTPHCPGQCLPWACKVCKRKSVSVDRRRAATLREK
RRLKKVNEAFEALKRSTLLNQRLPKVEILRSAIQYIERLQALLSSQEERPPVPSECSSHS
ASPGADPHNLHSLTSIVDSITVPDETMP

SusS_MyoG
ELYETSPYFYFYDGENYSLSPEKGLGTPHCPGQCLPWACKVCKRKSVSVDRRRAATLREK
RRLKKVNEAFEALKRSTLLNQRLPKVEILRSAIQYIECLQALLSSQEERPPVPSECSSHS
ASPGADPHNLHSLTSIVDSITVPDETMP

OvisA_MyoG
ELYETSPYFYFYDGENYGLSPEKGLGPAHCPGQCLPWACKVCKRKSVSVDRRRAATLREK
RRLKKVNEAFEALKRSTLLNQRLPKVEILRSAIQYIERLQALLSSQEERPPVPSECSSHS
ASPGADPHNLHSLTSIVDSITVPDETIP

RattN_MyoG
ELYETSPYFYFYDGENYSLSPEKGLGTPHCPGQCLPWACKVCKRKSVSVDRRRAATLREK
RRLKKVNEAFEALKRSTLLNQRLPKVEILRSAIQYIERLQALLSSQEERPPVPSECNSHS
ASPGADPHNLHSLTSIVDSITVPDETMP

OrniA_MyoG
EFYETSPYFFLYEDENYGLCPEPGPGGPHCPGQCLPWTCKVCKRKTVSVDRRRAATLREK
RRLKKVNEAFEALKRSTLLNQRLPKVEILRSAIQYIERLQALLSSQEERPPVPSECGSHS
ASPSDDSRNLHSLTSIVESITVPGETRT

CyprC_MyoG
ELFETNPYFLFYEGDNFGLCGDEDKPSPHCPGQCLPWACKVCKRKSVTMDRRKAATLREK
RRLKKVNEAFEALKRSTLMNQRLPKVEILRSAIQYIERLQALVSSQQERPASSSDQGSGS
TCPSDDSTNLRSLTSIVDSITGYSVDIS

AmeiC_MyoG
ELFETNPYFFFYSGENFGLCADEDKPSPHCPGQCLPWACKVCKRKSVSMDRRRAATLREK
RRLKKVNEAFEALKRSTLTNQRLPKVEILRSAIQYIERLQALVSSQQERARSSNDQGSGS
TCPSEDSANLRSLTSIVDSITGYSVDIT

AnasP_MyoG
ELFETNPYFFFYDGENFALCPEKDSSLAHCPGQCLPWACKICKRKTVSIDRRRAATLREK
RRLKKVNEAFEALKRSTLLNQRLPKVEILRSAIQYIERLQSLLSTQQERPPAASECGSGS
SSPSDEARNLHSLSSIVESIAVQEEQVQ

DaniR_MyoG
ELFETNPYFFFYEGDNFGLCGDEDKPSPHCPGQCLPWACKVCKRKSVTMDRRKAATLREK
RRLKKVNEAFEALKRSTLMNQRLPKVEILRSAIQYIERLQALVSSQQERAPSSSDQGSGS
TCPSDDSSNLRSLTSIVDSITGYSVDIS

EpinC_MyoG
ELFETNPYFFFYEGDSYGLCGSEDKPSPHCPGQCLPWACKLCKRKTVTMDRRRAATMREK
RRLKKVNEAFDALKRSTLMNQRLPKVEILRSAIQYIERLQALVSSQQDRTPSSSEPSSGS
TCPSADSGNMRALTSIVEGISTPVDIPK

GallG_MyoG
ELFETNPYFFFYDGENFTLCPEKDSTLPHCPGQCLPWACKICKRKTVSIDRRRAATLREK
RRLKKVNEAFEALKRSTLLNQRLPKVEILRSAIQYIERLQSLLSSQQERPPAPSECGSGS
SSPSDDQRNLHSLSSIVESIAVPEERVQ

MoroS_MyoG
ELFETNPYFFFYEGDSYGLCGNEDKASPHCPGQCLPWACKLCKRKTVTMDRRRAATMREK
RRLKKVNEAFDALKRSTLMNQRLPKVEILRSAIQYIERLQALVSSQQDRTPSSSEPSSGS
TCPSADSGNMRALTSIVDSITAQWTFPN

MeleG_MyoG
ELFETNPYFFFYDGENFALCPEKDSMLPHCPGQCLPWACKICKRKTVSIDRRRAATLREK
RRLKKVNEAFEALKRSTLLNQRLPKVEILRSAIQYIERLQSLLSSQQERPPAPSECGSGS
SSPSDDARNLHSLSSIVESIAVPEERVQ

SalmS_MyoG
ELFETNPYFFFYEGDNFGLCGGEDKATPHCPGQCLPWACKLCKRKTVTMDRRKAATMREK
RRLKKVNEAFEALKRSTLMNQRLPKVEILRSAIQYIERLQALVSSQQERAQSSSEQGSGS
TCPSADSTNLRSLTSIVDSITAPVDIPK

IctaF_MyoG
ELFETNPYFFFYSGENFGLCGDEDKPSPHCPGQCLPWACKVCKRKSVSMDRRRAATLREK
RRLKKVNEAFEALKRSTLTNQRLPKVEILRSAIQYIERLQALVSSQQERARSSNEQGSGS
TCPSEDSANLRSLTSIVDSITGYSVDIT

OncoM_MyoG
ELFETNPYFFFYEGDNFGLCGGEDKATPHCPGQCLPWACKLCKRKTVTMDRRKAATMREK
RRLKKVNEAFEALKRSTLMNQRLPKVEILRSAIQYIERLQALVSSQQERAPSSSEQGSGS
TCPSADSTNLRSLTSIVDSITAPVDIPK

TaenG_MyoG
ELFETNPYFFFYDGENFALCAEREALAEHCPGQCLPWACKVCKRKSVSMDRRRAATLREK
RRLKKVNEAFEALKRSTLLNQRLPKVEILRSAIQYIERLQSLLSSQQERPPVTSDCGSGS
SSPSDEAHNLHSLSSIVESIAAPEERGH

ParaO_MyoG
ELFETNPYFFFYEGDNYGLCTSEDKASPHCPGQCLPWACKLCKRKTVTMDRRRAATMREK
RRLKKVNEAFDALKRSTLMNQRLPKVEILRSAIQYIERLQALVSSQQDRAASSSEPSSGS
TCPSADSGNMRALTSIVDSISAPVDIPK

PeloS_MyoG
ELFETNPYFFFYDGENYGLCPEKGSPLPHCPGQCLPWACKICKRKTVSIDRRRAATLREK
RRLKKVNEAFEALKRSTLLNQRLPKVEILRSAIQYIERLQSLLSTQQERSPVASECGSNS
ASPSDESRTLHSLSSIVESIAVQEERVQ

OreoN_MyoG
ELFETNPYFFFYEGDSYGLCGNEDKASPHCPGQCLPWACKLCKRKTVTMDRRRAATLREK
RRLKKVNEAFDALKRSTLMNQRLPKVEILRSAIQYIERLQALVSSQQDRTPSSSEPSSGS
TCPSADSGNMRALTSIVDSISAFPVDIP

SiniC_MyoG
ELFETNPYFFFYEGDSYGLCGSEDKASPHCPGQCLPWACKLCKRKTVTMDRRRAATMREK
RRLKKVNEAFDALKRSTLMNQRLPKVEILRSAIQYIEGLQALVSSQQDRAQSSSEPSSGS
TCPSADSGNMRALTSIVDGISAPVDIPK

SandL_MyoG
ELFETNPYFFFYEGDSYGLCGSEDKVSPHCPGQCLPWACKLCKRKTVTMDRRRAATMREK
RRLKKVNEAFDALKRSTLMNQRLPKVEILRSAIQYIERLQALVSSQQDRAPSSSEPSSGS
TCPSADSGNMRALTSIVDGITAFSVDIP

SterM_MyoG
ELFETNPYFFFYEGDNFGLCGDKLSPAPHCPGQCLPWACKVCKRKSVSMDRRRAATLREK
RRLKKVNEAFEALKRSTLMNQRLPKVEILRSAIQYIERLQALVSSQQERPRSSSEQGSGS
TCPSEDSANMRSLTSIVDSITGYSVDIK

PeltF_MyoG
ELFETNPYFFFYNGENFGLCGDEDKPSPHCPGQCLPWACKVCKRKSVSMDRRRAATMREK
RRLKKVNEAFEALKRSTLTNQRLPEVEILRSAIQYIERLQALVSSQQERARSSSEQGSGS
TCPSEDSANLRSLTSIVDSITGYSVDIT

XenL_MyoGa
ELFETSPYFFFYDNDNYGICADEDKVSPHCPGQCLPWACKVCKRKTVSMDRRRAATLREK
RRLKKVNEAFEALKRSTLLNQRLPKVEILRSAIQYIERLQTLLASQQEISRVSSECGSSS
SSPNEDSRDINSLSSIVDSITSTEQHIQ

XenL_MyoGb
ELFETSPYFFFYDNDNYGICADEDKISPHCPGQCLPWACKVCKRKTVSMDRRKAATLREK
RRLKKVNEAFEALKRSTLLNQRLPKVEILRSAIQYIERLQTLLASQQEISRVSSECGSSS
SSPNDDSRDINSLSSIVNSITSPEQHIQ

HomoS_Myf6
DLFETGSYFFYLDGENVSPCQDEHVLAPHCPGQCLIWACKTCKRKSAPTDRRKAATLRER
RRLKKINEAFEALKRRTVANQRLPKVEILRSAISYIERLQDLLHRQQELPPENLEGADFL
RTSPIDSSSLRCLSSIVDSISSVEEVVE

EquuC_Myf6
DLFETGSYFFYLDGENVSPCQDEHVLAPHCPGQCLIWACKTCKRKSAPTDRRKAATLRER
RRLKKINEAFEALKRRTVANQRLPKVEILRSAISYIERLQDLLHRQQELPPENLEGADFL
RTSPMDSSSLRCLSSIVDSISSVEEVVD

AnasP_MRF4
DLFETGSYFFYLDGENGSPCQDEHVLAPHCPGQCLIWACKTCKRKSAPTDRRKAATLRER
RRLKKINEAFEALKRRTVANQRLPKVEILRSAISYIERLQDLLHRQQEVAPKQANGSDFL
GTSRVESSSLRCLSSIVDSISSVEGAVE

AiluM_Myf6
DLFETGSYFFYLDGENVSPCQDEHVLAPHCPGQCLIWACKTCKRKSAPTDRRKAATLRER
RRLKKINEAFEALKRRTVANQRLPKVEILRSAISYIERLQDLLHQQQELPPENLEGADFL
RTSPIDSSSLRCLSSIVDSISSVEEAVE

BosT_Myf6
DLFETGSYFFYLDGENVSPCQDEHVLAPHCPGQCLIWACKTCKRKSAPTDRRKAATLRER
RRLKKINEAFEALKRRTVANQRLPKVEILRSAINYIERLQDLLHRQQDLPPENLEGADFL
RTSPIDSSSLRCLSSIVDSISSVEEVVE

CallJ_Myf6
DLFETGSYFFYLDGENVSPCQDEHVLAPHCPGQCLIWACKTCKRKSAPTDRRKAATLRER
RRLKKINEAFEALKRRTVANQRLPKVEILRSAISYIERLQDLLHRQQELAPENLEGADFL
RTSPTDSSSLRCLSSIVDSISSVEEVVE

CaniL_Myf6
DLFETGSYFFYLDGENVSPCQDEHVLAPHCPGQCLIWACKTCKRKSAPTDRRKAATLRER
RRLKKINEAFEALKRRTVANQRLPKVEILRSAISYIERLQDLLHQQQELPPESVSRADFL
RTAPGDPSSLRCLSSIVDSISSAEEVVE

CaprH_Myf6
DLFETGSYFFYLDGENVSPCQDEHVLAPHCPGQCLIWASKTCKRKSAPTDRRKAATLRER
RRLKKINEAFEALKRRTVANQRLPKVEILRSAINYIERLQDLLQRQQDLPPENLEGADFL
RTSPIDSSSLRCLSSIVDSISSVEEVVE

CricG_Myf6
DLFETGSYFFYLDGENVSPCQDEHVLAPHCPGQCLIWACKTCKRKSAPTDRRKAATLRER
RRLKKINEAFEALKRRTVANQRLPKVEILRSAISYIERLQDLLHQQQELPPEILEGADFL
RTPPVDASSLQCLSSIVDSISSVEEVVE

GallG_Myf6
DLFETGSYFFYLDGENGSPCQDEHVLAPHCPGQCLIWACKTCKRKSAPTDRRKAATLRER
RRLKKINEAFEALKRRTVANQRLPKVEILRSAISYIERLQDLLHRQQDVPPGNVPGSDFL
STSHVESSSLRCLSSIVDSISSAEEAVE

MeleG_MRF4
DLFETGSYFFYLDGENGSPCQDEHVLAPHCPGQCLIWACKTCKRKSAPTDRRKAATLRER
RRLKKINEAFEALKRRTVANQRLPKVEILRSAINYIERLQDLLHRQQDVPPGNVPGSDFL
STSHVESSSLRCLSSIVDSISSAEEAVE

MonoD_Myf6
DLFETGSYFFYLDGENGSPCQDEHVLAPHCPGQCLIWACKTCKRKSAPTDRRKAATLRER
RRLKKINEAFEALKRRTVANQRLPKVEILRSAITYIERLQDLLHRQQELPPANLPSSDFL
STSEIESSSLRCLSSIVDSISSVEEVVE

MusM_Myf6
DLFETGSYFFYLDGENVSPCQDEHVLAPHCPGQCLIWACKTCKRKSAPTDRRKAATLRER
RRLKKINEAFEALKRRTVANQRLPKVEILRSAISYIERLQDLLHRQQELPPEILEGADFL
RTPPVDASSLQRLSSIVDSISSVEEVVE

OrniA_Myf6
DLFETGSYFFYLDGENGSPCQDEHVLAPHCPGQCLIWACKTCKRKSAPTDRRKAATLRER
RRLKKINEAFEALKRRTVANQRLPKVEILRSAINYIERLQDLLHRQQEAPPGNLSGSDFL
STSQVESSSLRCLSSIVDSISSMEDVVE

OrycC_Myf6
DLFETGSYFFYLDGENVSPCQDEHVLAPHCPGQCLIWACKTCKRKSAPTDRRKAATLRER
RRLKKINEAFEALKRRTVANQRLPKVEILRSAISYIERLQDLLHRQQELPPEILEGADFL
RTSPVDSSSLRCLSSIVDSISSAEEVVE

OvisA_Myf6
DLFETGSYFFYLDGENVSPCQDEHVLAPHCPGQCLIWACKTCKRKSAPTDRRKAATLRER
RRLKKINEAFEALKRRTVANQRLPKVEILRSAINYIERLQDLLQRQQDLPPENLEGADFL
RTSPIDSSSLRCLSSIVDSISSVEEVVE

PeloS_MRF4
DLFETGSYFFYLDGENGSPCQDEHVLAPHCPGQCLIWACKTCKRKSAPTDRRKAATLRER
RRLKKINEAFEALKRRTVANQRLPKVEILRSAISYIEKLQDLLHRQQELPPGNIPTSDFL
STSQVDSSSLRCLSSIVDSISSVEEVVE

RattN_Myf6
DLFETGSYFFYLDGENVSPCQDEHVLAPHCPGQCLIWACKTCKRKSAPTDRRKAATLRER
RRLKKINEAFEALKRRTVANQRLPKVEILRSAINYIERLQDLLHRQQELPPEILEGADFL
RTPPVDASSLQRLSSIVDSISSVEEVVE

SusS_Myf6
DLFETGSYFFYLDGENVSPCQDEHVLAPHCPGQCLIWACKTCKRKSAPTDRRKAATLRER
RRLKKINEAFEALKRRTVANQRLPKVEILRSAINYIERLQDLLHRQQDLPPENLEGADFL
RTSPIDSSSLRCLSSIVDSISSVEEVGE

TaenG_Myf6
DLFETGSYFFYLDGENGSPCQDEHVLAPHFPGQCLIWACKTCKRKSAPTDRRKAATLRER
RRLKKINEAFEALKRRTVANQRLPKVEILRSAISYIERLQDLLHRQQEIPPGNIPSSDFL
STSQVESSSLRCLSSIVDSISSAEEAVE

CyprC_Myf6
DLFETNTYFFYLEADHGSPGQDEHVLAPHCDGQCLMWACKICKRKSAPTDRRKAATLRER
RRLKKINEAFDALKKKTVPNQRLPKVEILRSAINYIEKLQDLLHTEQETVEVVPIEYHWK
KTQQLESSSLRHLSSIVDSISTPSQISE

DaniR_Myf6
DLFETNAYFFYLEGDHGSPGQDEHVLAPHCEGQCLMWACKICKRKSAPTDRRKAATLRER
RRLKKINEAFDALKKKTVPNQRLPKVEILRSAINYIEKLQDLLHSEQEYLEVTPSEYHWK
KTQQLESSSLRRLSSIVDSISTPSQISE

EpinC_MRF4
DLFETNPYLFYLEGDHGSPGQDEHVLAPHCDGQCLMWACKICKRKSAPTDRRKAATLRER
RRLKKINEAFDALKRKTVANQRLPKVEILLSAISYIERLQDLLQTEQEKSNHSVASHEYH
WKEPSESTSLLRLSSIVDSITTSEDISE

FuguR_MRF4
DLFETNTYLFYLEGDHGSPGQDEHVLAPHCEGQCLMWACKICKRKSAPTDRRKAATLRER
RRLKKINEAFDALKRKTVANQRLPKVEILRSAISYIERLQDLLQTEQEQSKNRPSGVDYR
WKNPCESSSLLCLSSIVSSISDLRQGVQ

SalmS_MRF4
DLFETHTYFFYLEGDHGSPGGDEHVLAPHCEGQCLIWACKVCKRKSAPTDRRKAATLRER
RRLKRINEAFDALKKKTVPNQRLPKVEILRSAINYIEQLQDLLHTEQENVEASNKEYHWK
KNQQTESTSLLRLSSIVDSISSNEEVSE

SalmS_Myf6
ELFETNTYFFYLEGDHGSPGGDEHVLAHHCEGQCLIWACKVCKRKSAPTDRRKAATLRER
RRLKKINEAFDALKKKTVPNQRLPKVEILRSAINYIEQLQDPLHTEQENVEASNKEYHWK
KNQQTESTSLLRLSSIVDSISSNEEVSE

SterM_MRF4
DLFETNTYFFYIEGDHGSPGQDEHVLAPHCEGQCLIWACKICKRKSAPTDRRKAATLRER
RRLKKINEAFDALKKKTVPNQRLPKVEILRSAINYIEKLQDLLHTEQANADVGNGEYHWK
KTQQAESSSLRRLSSIVDSISTPEESTE

TakiR_MRF4
DLFETNTYLFYLEGDHGSPGQDEHVLAPHCEGQCLMWACKICKRKSAPTDRRKAATLRER
RRLKKINEAFDALKRKTVANQRLPKVEILRSAISYIERLQDLLQTEQEQSKNRPSGGDYR
WKNPCESSSLLCLSSIVSSISDLRQGVQ

TakiR_Myf6
DLFETNTYLFYLEGDHGSPGQDEHVLAPHCEGQCLMWACKICKRKSAPTDRRKAATLRER
RRLKKINEAFDALKRKTVANQRLPKVEILRSAISYIERLQDLLQTEQEQSKNRPSGGDYR
WKNPCESSSLLCLSSIVSSISDLRQGVQ

TetrN_MRF4
DLFETNTYLFYLEGDHGSPGQDEHVLAPHCEGQCHMWACKICKRKSAPTDRRKAATLRER
RRLKKINEAFDALKRKTVANQRLPKVEILRSAISYIARLQDLLQTEQEQSKNRPSGGDYR
WKNPCESSSLLCLSSIVSSISDLRQGVQ

XenL_Myf6a
DLFETNSYFFYLDGDNGSPCRDEHVLAPHCPGQCLIWACKTCKRKSAPTDRRKAATLRER
RRLKKINEAFEALKRRTVANQRLPKVEILRSAINYIERLQDLLHSQQDKESAPVQSEDFL
STPHQENSSLQCLSSIVDSISSIQELVE

XenL_Myf6b
DLFETNSYFFYLDGDNGSPCRDEHVLAPHCPGQCLIWACKTCKRKSAPTDRRKAATLRER
RRLKKINEAFEALKRRTVANQRLPKVEILRSAINYIERLQDLLHSQQDKEPASIQSEDFL
STPHQENSSLQCLSSIVDSISSIQELVE

;
end;
