# Supplementary material for: Patterns of Positive Selection of the Myogenic Regulatory Factor Gene Family in Vertebrates
Source: PLoS One. 2014 Mar 20;9(3):e92873. doi: 10.1371/journal.pone.0092873 (PMC3961423; doi:10.1371/journal.pone.0092873)
Supplement: File S2 — Alignment results for the 53 vertebrate MyoD coding sequences. (NEXUS) [file pone.0092873.s004.nexus]

#NEXUS
[ Title ]
begin taxa;
       dimensions ntax=53;
       taxlabels
             CyprC_MyoD
             TakiR_MyoD
             OreoA_MyoD
             HomoS_MyoD
             MicrS_MyoD
             BubaB_MyoD
             AnasP_MyoD
             MusM_MyoD
             RatN_MyoD
             SusS_MyoD
             OvisA_MyoD
             BosT_MyoD
             SalS_MyoD1
             OncoM_MyoD
             PanT_MyoD
             CaniL_MyoD
             CaviP_MyoD
             LoxoA_MyoD
             MacaM_MyoD
             MonoD_MyoD
             AnolC_MyoD
             AiluM_MyoD
             EquuC_MyoD
             CallJ_MyoD
             GaduM_MyoD
             PongA_MyoD
             XenpL_mf25
             XeL_MyoD1b
             GallG_MyoD
             XeL_MyoD1a
             XenoT_MyoD
             MeleG_MyoD
             CotuC_MyoD
             Chick_MyoD
             TaenG_MyoD
             SpaA_MyoD1
             SpaA_MyoD2
             HipH_MyoD2
             SterM_MyoD
             IctaF_MyoD
             AmeiC_MyoD
             EpinC_MyoD
             PeltF_MyoD
             DanR_MyoD1
             OreN_MyoD2
             OreN_MyoD1
             ParaO_MyoD
             SaT_MyoD1c
             SiniC_MyoD
             TakR_MyoD2
             SalS_MyoD2
             SaS_MyoD1c
             OncM_MyoD2
;
end;
begin characters;
       dimensions nchar=201;
       format missing=? gap=- matchchar=. datatype=protein;
       matrix

CyprC_MyoD
ELSDIPFPIPDDFYDPCFNTNDMHFFEDLDPRLLLKPDEHHDEHVRAPSGHHQAGRCLLW
ACKACKRKTTNADRRKAATMRERRRLSKVNDAFETLKRCTSNNQRLPKVEILRNAISYIE
SLQALLRGQEENYYPVLEHYSGDSDASSPRSNCSDGMGPCQSRSDSSYFDTNARNTKSSS
LDCLSSIVERISTEPSPCSPQ

TakiR_MyoD
ELSEISFSIPDDFYDPCFSTSDMHFFEDMDPRLLLKPDDHHDEHIRAPSGHHHAGRCLLW
ACKACKRKTTNVDRRKAATLRERRRLSKVNEAFETLKRCKNTNQRLPKGEILRNAISYIE
SLQALLRGQDEAFYTVLEHYSGDSDASSPRSNCSDGMGPCQSNSYSSYFQTKLKAERNSS
LDCLSSIVERISTASGSPGPL

OreoA_MyoD
ELPDISFPIPDDFYDPCFNTSDMHFFEDLDPRLLLKPDDHHDEHVRAPSGHHQAGRCLLW
ACKACKRKTTNADRRKAATLRERRRLSKVNDAFETLKRCTTANQRLPKVEILRNAISYIE
SLQALLRGQEDGFYPVLEHYSGDSDASSPRSNCSDGMGPCQTTSDSSYFETNLKSERSSS
LDCLSSIVERISTDSGPGSPT

HomoS_MyoD
DLPDCSFATTDDFYDPCFDSPDLRFFEDLDPRLLLKPEEHHDEHVRAPSGHHQAGRCLLW
ACKACKRKTTNADRRKAATMRERRRLSKVNEAFETLKRCTSSNQRLPKVEILRNAIRYIE
GLQALLRDQDAAFYPPLEHYSGDSDASSPRSNCSDGMGPSGARCEGAYYEASPRPGKSSS
LDCLSSIVERISTEPSPPRRQ

MicrS_MyoD
ELPDISFPIPDDFYDPCFNTSDMHFFEDLDPRLLLKPDDHHDEHVRAPSGHHQAGRCLLW
ACKACKRKTTNADRRKAATLRERRRLSKVNDAFETLKRCTSANQRLPKVEILRNAISYIE
SLQALLRGQDDGFYPVLEHYSGDSDASSPRSNCSDGMGPCHSNSDSSYFETNLKSDRSSS
LDCLSSIVERNLYSQQRCPPR

BubaB_MyoD
DLPDCNFATADDFYDPCFDSPDLRFFEDLDPRLLLKPEEHHDEHVRAPSGHHQAGRCLLW
ACKACKRKTTNADRRKAATMRERRRLSKVNEAFETLKRCTSSNQRLPKVEILRNAIRYIE
GLQALLRDQDAAFYPPLEHHSGDSDASSPRSNCSDGMGPSGARCDRTYYEANPRPGKSSS
LDCLSSIVERISTEPSSPGPQ

AnasP_MyoD
EMPECSFTGADDFYDPCFNTSDMHFFEDLDPRLLLKPEEHHEEHVRAPSGHHQAGRCLLW
ACKACKRKTTNADRRKAATMRERRRLSKVNEAFETLKRCTSTNQRLPKVEILRNAIRYIE
SLQALLREQEDVYYPVLEHYSGESDASSPRSNCSDGMGPCSSRSDSSYYESNPKHGKSSS
LDCLSGIVERISTDSSPCSPQ

MusM_MyoD
DLPDCSFETADDFYDPCFDSPDLRFFEDLDPRLLLKPEEHHDEHVRAPSGHHQAGRCLLW
ACKACKRKTTNADRRKAATMRERRRLSKVNEAFETLKRCTSSNQRLPKVEILRNAIRYIE
GLQALLRDQDAAFYPPLEHYSGDSDASSPRSNCSDGMGPSGPRGDTAYYEARSRPGKSSS
LDCLSSIVERISTDPSPPGPP

RatN_MyoD
DLPDCSFATRDDFYDPCFDSPDLRFFEDLDPRLLLKPEEHHDEHVRAPSGHHQAGRCLLW
ACKACKRKTTNADRRKAATMRERRRLSKVNEAFETLKRCTSSNQRLPKVEILRNAIRYIE
GLQALLRDQDAAFYPPLEHYSGDSDASSPRSNCSDGMGPSGPRGDAAYYEASPRPGKSSS
LDCLSSIVERISTDPSPPGPP

SusS_MyoD
DLPDCNFATADDFYDPCFDSPDLRFFEDLDPRLLLKPEEHHDEHVRAPSGHHQAGRCLLW
ACKACKRKTTNADRRKAATMRERRRLSKVNEAFETLKRCTSSNQRLPKVEILRNAIRYIE
GLQALLRDQDAAFYPPLEHYSGDSDASSPRSNCSDGMGPSGARCDGTYYEASPRPGKNSS
LDCLSSIVESISTEPSSPGPQ

OvisA_MyoD
DLPDCNFATADDFYDPCFDSPDLRFFEDLDPRLLLKPEEHHDEHVRAPSGHHQAGRCLLW
ACKACKRKTTNADRRKAATMRERRRLSKVNEAFETLKRCTSSNQRLPKVEILRNAIRYIE
GLQALLRDQDAAFYPPLEHYSGDSDASSPRSNCSDGMGPSGARCDRAYYEANPRPGKSSS
LDCLSSIVERISTEPSSPGPQ

BosT_MyoD
DLPDCNFATADDFYDPCFDSPDLRFFEDLDPRLLLKPEEHHDEHVRAPSGHHQAGRCLLW
ACKACKRKTTNADRRKAATMRERRRLSKVNEAFETLKRCTSSNQRLPKVEILRNAIRYIE
GLQALLRDQDAAFYPPLEHYSGDSDASSPRSNCSDGMGPSGARCDRTYYEANPRPGKSSS
LDCLSSIVERISTEPSSPGPQ

SalS_MyoD1
ELPDIPFPITDDFYDPCFNTSDMHFFEDLDPRLLLKPDDHHDEHIRAPSGHHQAGRCLLW
ACKACKRKTTNADRRKAATMRERRRLSKVNDAFETLKRCTSTNQRLPKVDILRNAISYIE
SLQGLLRGQEGNYYPVMDHYSGDSDASSPRSNCSDGMDPCPPRKDSIYFETNSRRKKNSS
LDCLSNIVERITTDSSPCSPG

OncoM_MyoD
ELPDIPFPITDDFYDPCFNTSDMHFFEDLDPRLLLKPDDHHDEHIRAPSGHHQAGRCLLW
ACKACKRKTTNADRRKAATMRERRRLSKVNDAFETLKRCTSTNQRLPKVDILRNAISYIE
SLQGLLRGQEGNYYPVMDHYSGDSDASSPRSNCSDGMGQCPPRKDSTYFEANSRHKKNSS
LDCLSNIVERITTDSSPCSPG

PanT_MyoD
DLPDCSFATTDDFYDPCFDSPDLRFFEELDPRLLLKPEEHHDEHVRAPSGHHQAGRCLLW
ACKACKRKTTNADRRKAATMRERRRLSKVNEAFETLKRCTSSNQRLPKVEILRNAIRYIE
GLQALLRDQDAAFYPPLEHYSGDSDASSPRSNCSDGMGPSGARCEGAYYEASPRPGKSSS
LDCLSSIVERISTEPSPPRRQ

CaniL_MyoD
DLPDCNFASADDFYDPCFDSPDLRFFEDLDPRLLLKPEEHHDEHVRAPSGHHQAGRCLLW
ACKACKRKTTNADRRKAATMRERRRLSKVNEAFETLKRCTSSNQRLPKVEILRNAIRYIE
GLQALLRDQDAAFYPPLEHYSGDSDASSPRSNCSDGMGPSGARCDGTYYEASPRPGKSSS
LDCLSSIVERISTEPSSPGPQ

CaviP_MyoD
DLPDCSFATADDFYDPCFDSPDLRFFEDLDPRLLLKPEEHHDEHVRAPSGHHQAGRCLLW
ACKACKRKTTNADRRKAATMRERRRLSKVNEAFETLKRCTSSNQRLPKVEILRNAIRYIE
GLQALLRDQDAAFYPPLEHYSGDSEASSPRSNCSDGMGPSGARCDGAYYETSPRPGKGSS
LDCLSSIVERISTEPSPLSQQ

LoxoA_MyoD
DLPDCSFAAADDFYDPCFDSPDLRFFEDLDPRLLLKPEEHHDEHVRAPSGHHQAGRCLLW
ACKACKRKTTNADRRKAATMRERRRLSKVNEAFETLKRCTSSNQRLPKVEILRNAIRYIE
GLQALLRDQDAAFYPPLEHYSGDSDASSPRSNCSDGMGPSGARCDGAYYEASARPGKNSS
LDCLSSIVERISTEPSPPGQP

MacaM_MyoD
DLPDCSFATTDDFYDPCFDSPDLRFFEDLDPRLLLKPEEHHDEHVRAPSGHHQAGRCLLW
ACKACKRKTTNADRRKAATMRERRRLSKVNEAFETLKRCTSSNQRLPKVEILRNAIRYIE
GLQALLRDQDAAFYPPLEHYSGDSDASSPRSNCSDGMGPSGARCEGAYYEASPRPGKSSS
LDCLSSIVERISTEPSPPSGQ

MonoD_MyoD
DLPDCSFTTADDFYDPCFDSPDLRFFEDLDPRLLLKPDEHHDEHVRAPSGHHQAGRCLLW
ACKACKRKTTNADRRKAATMRERRRLSKVNEAFETLKRCTSSNQRLPKVEILRNAIRYIE
GLQALLRDQDGAFYQATEHYSGDSDASSPRSNCSDGMGPCSSRGDSSYYDSGTKPGKGSS
LDCLSSIVERISTESTPCSPQ

AnolC_MyoD
EMPECSFAAAEDFYDPCFNTSDMHFFEDLDPRLLLKPEEHHDEHIRAPSGHHAAWRCLLW
ACKACKRKTTNADRRKAATMRERRRLSKVNEAFETLKRCTSSNQRLPKVEILRNAIRYIE
SLQALLREQEDAYYPALEHYSGDSDASSPRSNCSDGMGPCNSRSDSSYYETSSKQGKSSS
LDCLSSIVERISTETSPCSLH

AiluM_MyoD
DLPDCNFGSADDFYDPCFDSSDLRFFEDLDPRLLLKPEEHHDEHVRAPSGHHQAGRCLLW
ACKACKRKTTNADRRKAATMRERRRLSKVNEAFETLKRCTSSNQRLPKVEILRNAIRYIE
GLQALLRDQDAAFYPPLEHYSGDSDASSPRSNCSDGMGPSGSRCDGTYYEGSPRPGKSSS
LDCLSSIVERISTEPSSPGPQ

EquuC_MyoD
DLPDCNFATADDFYDPCFDSPDLRFFEDLDPRLLLKPEEHHDEHVRAPSGHHQAGRCLLW
ACKACKRKTTNADRRKAATMRERRRLSKVNEAFETLKRCTSSNQRLPKVEILRNAIRYIE
GLQALLRDQDAAFYPPLEHYSGDSDASSPRSNCSDGMGPSGARCDGTYYEASPRPGKSSS
LDCLSSIVERISTEPSSPGPQ

CallJ_MyoD
DLPDCSFATTDDFYDPCFDSPDLRFFEDLDPRLLLKPEEHHDEHVRAPSGHHQAGRCLLW
ACKACKRKTTNADRRKAATMRERRRLSKVNEAFETLKRCTSSNQRLPKVEILRNAIRYIE
GLQALLRDQDAAFYPPLEHYSGDSDASSPRSNCSDGMGPSGARCEGAYYEASPRPGKSSS
LDCLSSIVERISTEPSPPRGP

GaduM_MyoD
DSPDIPCPLSDDFYDPWSNITDMHFFEDLDPRILLKSEDRHHKHIRVPIVHHQDGQCLLW
ACIPCQRKNTNADRRKASTMRDRRRLIKINDAFETLNRCTSTNQRLPKVEILRNAISYIE
SLQALLRGQEDTYFQQMDPYSGDSDASSPRSNCSDGMGPCTTKNDSSYFETNSRNNKNSS
LECLSSIVQRITTEPSPSPPQ

PongA_MyoD
DQPDCSFATTDDFYDPCFDSPDLRFFEDLDPRLLLKPEEHHDEHVRAPSGHHQAGRCLLW
ACKACKRKTTNADRRKAATMRERRRLSKVNEAFETLKRCTSSNQRLPKVEILRNAIRYIE
GLQALLRDQDAAFYPPLEHYSGDSDASSPRSNCSDGMGPSGARCEGAYYEASPRPGKSSS
LDCLSSIVERISTQPSPPRRQ

XenpL_mf25
EETECAFPTPDHFYDPCFNSSDMSFFEELEPRLLLKRGPRHEEHVRAPSGHHQAGRCLLW
ACKACKRKSSGADRRRAATMRERRRLSKVNDAFETLKRCTSTNQRLPKVDILRNAISYID
SLQTLLRDQEQSLYPNMEHYSGDSDASSPSSNCSDGMSPCSSRSDSNFYDSNVRLGKSSS
LDCLSSIVERISTQPSPCSPL

XeL_MyoD1b
EETECAFPTPDHFYDPCFNSSDMSFFEELEPRLLLKPEGPHEEHVRAPSGHHQAGRCLLW
ACKACKRKSSGADRRRAATMRERRRLSKVNDAFETLKRCTSTNQRLPKVDILRNAISYID
SLQTLLRDQEQSLYPNMEHYSGDSDASSPSSNCSDGMSPCSSRSDSNFYDSNVRLGKSSS
LDCLSSIVERISTQPSPCSPL

GallG_MyoD
EMTECSFTAADDFYDPCFNTSDMHFFEDLDPRLLLKAEEHHEEHVRAPSGHHQAGRCLLW
ACKACKRKTTNADRRKAATMRERRRLSKVNEAFETLKRCTSTNQRLPKVEILRNAIRYIE
SLQALLREQEDAYYPVLEHYSGESDASSPRSNCSDGMGPCSSRSDSSYYESNPKHGKSSS
LDCLSSIVERISTDSSPCSPQ

XeL_MyoD1a
EVTECAFPTPDDFYDPCFNTSDMSFFEDLDPRLLLKPEEPHDEHVRAPSGHHQAGRCLLW
ACKACKRKTTNADRRKAATMRERRRLSKVNEAFETLKRYTSTNQRLPKVEILRNAIRYIE
SLQSLLHDQDEAFYPVLEHYSGDSDASSPRSNCSDGMSPCGSRSDSSFYDSNSRLGKSSS
LDCLSSIVERISTQPSPCSPL

XenoT_MyoD
EVTECSFPTPDDFYDPCFNTSDMSFFEDLDPRLLLKPEDPHDEHVRAPSGHHQAGRCLLW
ACKACKRKTTNADRRKAATMRERRRLSKVNEAFETLKRCTSTNQRLPKVEILRNAIRYIE
SLQSLLRGQEESFYPVLEHYSGDSDASSPRSNCSDGMSPCGSRSDSSFYDSNLRLGKSSS
LDCLSSIVERISTEPSPCSPL

MeleG_MyoD
EMTECSFAAADDFYDPCFNTSDMHFFEDLDPRLLLKPEEHHEEHVRAPSGHHQAGRCLLW
ACKACKRKTTNADRRKAATMRERRRLSKVNEAFETLKRCTSTNQRLPKVEILRNAIRYIG
SLQALLREQEDAYYPVLEHYSGESDASSPRSNCSDGMGPCSSRSDSSYYESNPKHGKSSS
LDCLSSIVERISTDSSPCSPQ

CotuC_MyoD
EMTECSFAAADDFYDPCFNTSDMHFFEDLDPRLLLKPEEHHEEHVRAPSGHHQAGRCLLW
ACKACKRKTTNADRRKAATMRERRRLSKVNEAFETLKRCTSTNQRLPKVEILRNAIRYIE
SLQALLREQEDAYYPVLEHYSGESDASSPRSNCSDGMGPCSSRSDSSYYESNPKHGKSSS
LDCLSSIVERISTDSSPCSPQ

Chick_MyoD
EMTECSFTAADDFYDPCFNTSDMHFFEDLDPRLLLKPEEHHEEHVRAPSGHHQAGRCLLW
ACKACKRKTTNADRRKAATMRERRRLSKVNEAFETLKRCTSTNQRLPKVEILRNAIRYIE
SLQALLREQEDAYYPVLEHYSGESDASSPRSNCSDGMGPCSSRSDSSYYESNPKHGKSSS
LDCLSSIVERISTDSSPCSPQ

TaenG_MyoD
EMTECSFTAADDFYDPCFNTSDMHFFEDLDPRLLLKPEEHHEEHVRAPSGHHQAGRCLLW
ACKACKRKTTNADRRKAATMRERRRLSKVNEAFETLKRCTSTNQRLPKVEILRNAIRYIE
SLQALLREQEDAYYPVLEHYSGESDASSPRSNCSDGMGPCSSRSDSSYYESNPKHGKSSS
LDCLSSIVERISTDSSPCSPP

SpaA_MyoD1
ELSDISFPIPDDFYDPCFNTSDMHFFEDLDPWLLLKPDDHHDEHVRAPSGHHQAGRCLLW
ACKACKRKTTNADRRKAATLRERRRLSKVNDAFETLKRCTSANQRLPKVEILRNAISYIE
SPQALLRGQDDGYYPVLEHYSGDSDASSPRSNCSDGMGPCQSNSDSSYFETNLKSERSSS
LDCLSSIVERISTDSSPTTPP

SpaA_MyoD2
DLSDLPFPLSDDLYDPCFSTSDMNFFDDLDARLLLKPEDHHDEHVRAPGGLHQAGHCLLW
ACKACKRKTTHADRRKAATMRERRRLSRVNDAFETLKRCTASNQRLPKVDILRNAISYIE
SLQALLRGRDESFYPPLEHYSGDSDASSPRSNCSDGMSPCSSTSDGSFSQTYSRRSKRSS
LDCLSSIVERISTDAGPGSPQ

HipH_MyoD2
DLSDLPFPLSNDLYDPCFSTSDLNFFDDLDARLLVKPGDHHDEHVRAPGGPHQAGHCLLW
ACKACKTKTTHEDRRKAATVRERRRLGKVNTAFETLKRCTASNQRLPKVEILRNAISYIE
SLQALLRGREDSFYPPLEHYSGDSDASSPRSNCSDGTSPCSTRSDGSYCQTDSSSSKPSS
LDCLSSIVERISTDAGPGSPV

SterM_MyoD
ELSDIPFNITDDFYDPCFNTNDMHFFEDLDPRLLLKPDEHHDEHIRAPSGHHQAGRCLLW
ACKACKRKTTNADRRKAATMRERRRLSKVNDAFETLKRCTSTNQRLPKVEILRNAISYIE
SLQALLRSQEDNYYPVLEQYSGDSDASSPRSNCSDGMGPCPSGSDNSYFETNARNNKSSS
LDCLSSIVERISTEPSPCSPQ

IctaF_MyoD
ELSDIPFPIPDDFYDPCFNTSDMHFFEDLDPRLLLKSDEHHDEHIRAPSGHHQAGRCLLW
ACKACKRKTTNADRRKAATMRERRRLSKVNDAFETLKRCTSTNQRLPKVEILRNAISYIE
SLQALLRSQEENYYPVLEQYSGDSDASSPRSNCSDGMGPRPSGKDNTYFETNVRSNKNSS
LDCLSSIVERISTEPTGSQPE

AmeiC_MyoD
ELSDIPFPTPDDFYDPCFNTSDMHFFEDLDPRLLLKSDEHHDEHIRAPSGHHQAGRCLLW
ACKACKRKTTNADRRKAATMRERRRLSKVNDAFETLKRCTSTNQRLPKVEILRNAISYIE
SLQALLRSQEENYYPVLEQYSGDSDASSPRSNCSDGMGPRPSGSDNTYFETNVRSNKNSS
LDCLSSIVERISTEPVTVSPP

EpinC_MyoD
DLSDLPFPLSDDLYDPCFSTSDMNFFDDLDSRLLLKTEDHHDEHVRAPGGLHQAGHCLLW
ACKACKRKTSHEDRRKAATMRERRRLGKVNDAFETLKRCTAANQRLPKVEILRNAISYIE
SLQALLRSRDDSFYPQLEHYSGDSDASSPRSNCSDGMSPCSTRSDGSYCHTDSSSSKPSS
LDCLSSIVERISTDAGPGSPQ

PeltF_MyoD
ELSDIPFPIPDDFYDPCFNTSDMHFFEDLDPRLLLKADEHHDEHIRAPSGHHQAGRCLLW
ACKACKRKTTNADRRKAATMRERRRLSKVNDAFETLKRCTSTNQRLPKVEILRNAISYIE
SLQALLRSQEDNYYPVLEQYSGDSDASSPRSNCSDGMGPRASGSDNSYFEANVRSNKNSS
LDCLSSIVERISTEPTGSSPE

DanR_MyoD1
ELSDIPFPIPDDFYDPCFNTNDMHFFEDLDPRLLLKPDEHHDEHVRAPSGHHQAGRCLLW
ACKACKRKTTNADRRKAATMRERRRLSKVNDAFETLKRCTSTNQRLPKVEILRNAISYIE
SLQALLRSQEDNYYPVLEHYSGDSDASSPRSNCSDGMGPCQTRSDSSYFDTNARNNKNSS
LDCLSSIVERISTEPSPCSPH

OreN_MyoD2
DLSDFPFVLSDDLYDPCFSTSDLNFFDDLDTRLFLKSEDQHDQHVRAPGGLHQAGHCLLW
ACKACKRKTTHADRRKAATMRERRRLSKVNDAFETLKRCTASNQRLPKVEILRNAISYIE
SLQALLRGQDDSFYPQLEHYGSDSGTSSPHSNCSDGLSPSSARSDASYCQTESSSSKTSS
LDCLSSIVERISTDTGPGSPH

OreN_MyoD1
ELSDISFPIPDDFYDPCFNTSDMHFFEDLDPRLLLKPDDHHDEHVRAPSGHHQAGRCLLW
ACKACKRKTTNADRRKAATLRERRRLSKVNDAFETLKRCTTANQRLPKVEILRNAISYIE
SLQALLRGQEDGFYPVLEHYSGDSDASSPRSNCSDGMGPCQTTSDSSYFETNLKSERSSS
LDCLSSIVERISTDSGPGSPT

ParaO_MyoD
ELSDMSFPIPDDFYDPCFPPSDMHFFEDLDSRLLLKPDDHHDEHVRAPSGHHQAGRCLLW
ACKACKWKTTNADRRKAATMRERRRLSKVNDAFETLKRCTSANQRLPKVEILRNAISYIE
SLQALLRGQDDGFYPVLEHYSGDSDASSPRSNCSDGMGPCQSTSESSYFQTNQKSDRRSS
LDCLSSIVERISTDSSPPTDQ

SaT_MyoD1c
ELSDISFPITDDFYDPCFNTSDMHFFEDMDPRLLLKPDDHHDEHIRAPSGHHQAGRCLLW
ACKACKRKTTNTDRRKAATMRERRRLGKVNDAFENLKRCTSNNQRLPKVEILRNAISYIE
SLQSLLRGQDGNYYPSLEHYNGDSDASSPRSNCSDGMAPCTSASESSYFETNARSKKNSS
LDCLSSIVERISTDSSPCSPQ

SiniC_MyoD
DLSDLSFPLSDDLYDPCFSTSDIHFFDDLDTRLLLKSEDHHDEHVRAPGGPHKAGHCLLW
ACKACKRKTTHEDRRKAATMRERRRLSKVNDAFETLRRCTASNQRLPKVEILRNAISYIE
SLQGLLRGRDDSFYPPLEHYSGDSDASSPRSNCSDGMSPFSSRSDGSYCQTDSSSSKRSS
LDCLSSIVERISTDAGPGSPQ

TakR_MyoD2
DLSELVFPLSDDLYDPCFSSGDLNFFDDLDSRLLLKPEGHHEEHVRAPGGLHQAGRCLLW
ACKACKRKTTHADRRKAATMRERRRLSKVNDAFETLKRCTASNQRLAKVEILRNAISYIE
SLQALLRGQDQSFYPPLEPYGADSEASSPQSNCSDGASPCVTSNNRSRRIQTDSSSKQSS
LECLSSIVERISTDTGPGSPQ

SalS_MyoD2
ELSDISFPVTDDFYDPCFNTSDMHFFEDLDPRLLLKPDDHYDEHIRAPSGHHQAGRCLLW
ACKACKRKTTNSDRRKAATMRERRRLGKVNDAFENLKRCTSNNQRLPKVEILRNAISYIE
SLQSLLRGQGGNYYPMLEHYSGDSDASSPQSNCSDGMTPCTSANYSSYFETNARSNKNSS
LDCLSNIVERIFTDSSPCSPQ

SaS_MyoD1c
ELSDISFPITDDFYDPCFNTSDMHFFEDMDPRLLLKPDDHHDEHIRAPSGHHQAGRCLLW
ACKACKRKTTNTDRRKAATMRERRRLGKVNDAFENLKRCTSNNQRLPKVEILRNAISYIE
SLQSLLRGQDGNYYPSLEHYNGDSDASSPRSNCSDGMAPCTSASESSYFETNARSKKNSS
LDCLSSIVERISTDSSPCSPQ

OncM_MyoD2
ELSDISFPVTDDFYDPCFNTSDMHFFEDLDPRLLLKPDDHYDEHIRAPSGHHQAGRCLLW
ACKACKRKTTNSDRRKAATMRERRRLGKVNDAFENLKRCTSNNQRLPKVEILRNAISYIE
SLQSLLRGQDGNYYPVLEHYSGDSDASSPQSNCSDGMAPCTSANDSSYFETNSRSNKNSS
LDCLSNIVERISTDSSPCSPQ

;
end;
