# Supplementary material for: Patterns of Positive Selection of the Myogenic Regulatory Factor Gene Family in Vertebrates
Source: PLoS One. 2014 Mar 20;9(3):e92873. doi: 10.1371/journal.pone.0092873 (PMC3961423; doi:10.1371/journal.pone.0092873)
Supplement: File S3 — Alignment results for the 43 vertebrate MyoG coding sequences. (NEXUS) [file pone.0092873.s005.nexus]

#NEXUS
[ Title ]
begin taxa;
       dimensions ntax=43;
       taxlabels
             HomoS_MyoG
             CyprC_MyoG
             PeloS_MyoG
             MoroS_MyoG
             SterM_MyoG
             IctaF_MyoG
             MeleG_MyoG
             AmeiC_MyoG
             ParaO_MyoG
             SparA_MyoG
             CervE_MyoG
             AnasP_MyoG
             EpinC_MyoG
             PeltF_MyoG
             SiniC_MyoG
             SandL_MyoG
             RattN_MyoG
             MusM_MyoG
             DaniR_MyoG
             GallG_MyoG
             SusS_MyoG
             SiluT_MyoG
             XenL_MyoGb
             XenL_MyoGa
             BosT_MyoG
             SalmS_MyoG
             OncoM_MyoG
             OvisA_MyoG
             OrycC_MyoG
             CaniL_MyoG
             MacaM_MyoG
             MonoD_MyoG
             OrniA_MyoG
             EquuC_MyoG
             TaenG_MyoG
             CallJ_MyoG
             AiluM_MyoG
             AnolC_MyoG
             NomaL_MyoG
             LoxoA_MyoG
             OreoN_MyoG
             CaviP_MyoG
             CricG_MyoG
;
end;
begin characters;
       dimensions nchar=212;
       format missing=? gap=- matchchar=. datatype=protein;
       matrix

HomoS_MyoG
MELYETSPYFYQEPRFYDGENYLPVHLQGFEPPGYERTELTLSPEAPGPLEDKGLTPEHC
PGQCLPWACKVCKRKSVSVDRRRAATLREKRRLKKVNEAFEALKRSTLLNPNQRLPKVEI
LRSAIQYIERLQALLSSLNQEERDLRYRPQPVPSECSSHSASCSPEWGSAEFSANPGDHL
LPTDAHNLHSLTSIVDSITVEDSVAFPDEPN*

CyprC_MyoG
MELFETNPYFLADQRFYEGDNFFQSRLTGFDQTGYQRSMMGLCGDGRVGLEDKPSSSQHC
PGQCLPWACKVCKRKSVTMDRRKAATLREKRRLKKVNEAFEALKRSTLMNPNQRLPKVEI
LRSAIQYIERLQALVSSLNQQEHELHYRQAVSSSDQGSGSTCCSPEWSSAEQCAPAHEDL
LSSEQTNLRSLTSIVDSITGTEPVPYSVDSK*

PeloS_MyoG
MELFETNPYFFPDQRFYDGENYLSSRLQGYEPGAYQRPGLGLCPEGRTGLEEKGSLPEHC
PGQCLPWACKICKRKTVSIDRRRAATLREKRRLKKVNEAFEALKRSTLLNPNQRLPKVEI
LRSAIQYIERLQSLLSTLNQQERDMRYRSQPVASECGSNSASCSPEWSTQAFSSNPRDHL
LSSEDRTLHSLSSIVESIAVEDAVTFQEEQN*

MoroS_MyoG
MELFETNPYFFPDQRFYEGDSYFPSRLPGYDQGAYQRSMMGLCGNGGTGTEDKASSSPHC
PGQCLPWACKLCKRKTVTMDRRRAATMREKRRLKKVNEAFDALKRSTLMNPNQRLPKVEI
LRSAIQYIERLQALVSSLNQQDTELHYRPRVSSSEPSSGSTCCSPEWSSTEQCTQSEDLL
SSPEQGNMRALTSIVDSITAADAGPFQWTNRP

SterM_MyoG
MELFETNPYFFPDQRFYEADNFFPSRLSGFEQGGYQRGVVGLCGDSRAGPEDKLSAPLHC
PGQCLPWACKVCKRKSVSMDRRRAATLREKRRLKKVNEAFEALKRSTLMNPNQRLPKVEI
LRSAIQYIERLQALVSSFNQQEQELPYRQRVSSSEQGSGSTCCSPEWSSAEHCGPAHEDL
LSSEHANMRSLTSIVDSITGSEPVTYSVDIK*

IctaF_MyoG
MELFETNPYFFPEQRFYEGENFFPSRLTGFDQGGYQRSMVGLCGDGRVGLEDKPSSSEHC
PGQCLPWACKVCKRKSVSMDRRRAATLREKRRLKKVNEAFEALKRSTLTNPNQRLPKVEI
LRSAIQYIERLQALVSSLNQQEHELHYRQRVSSNEQGSGSTCCSPEWSTADHCTTAHEDL
LSSEQANLRSLTSIVDSITGTEPVAYSVDTK*

MeleG_MyoG
MELFETNPYFFPEQRFYDGENFLGSRLQSYEAAAFPRPEVALCPESRGALEEKDSLPEHC
PGQCLPWACKICKRKTVSIDRRRAATLREKRRLKKVNEAFEALKRSTLLNPNQRLPKVEI
LRSAIQYIERLQSLLSSLNQQERELRYRPQPAPSECGSGSSSCSPEWSTQEFSTNPADHL
LAAEDRNLHSLSSIVESIAVEDAVTFPEEQN*

AmeiC_MyoG
MELFETNPYFFPEQRFYEGENFFPSRLTGFDQGGYQRSMVGLCADGRVGLEDKPSSSEHC
PGQCLPWACKVCKRKSVSMDRRRAATLREKRRLKKVNEAFEALKRSTLTNPNQRLPKVEI
LRSAIQYIERLQALVSSLNQQEHELHYRQRVSSNDQGSGSTCCSPEWSTADHCTTAHEDL
LSSEQANLRSLTSIVDSITGTDPVAYSVDTK*

ParaO_MyoG
MELFETNPYFFPDQRFYEGDNYFPSRLPGYDQAGYQRSMMGLCTSGGTGTEDKASSSPHC
PGQCLPWACKLCKRKTVTMDRRRAATMREKRRLKKVNEAFDALKRSTLMNPNQRLPKVEI
LRSAIQYIERLQALVSSLNQQDTELHYRARVSSSEPSSGSTCCSPEWSSTEQCTQSEDLL
SSPEQGNMRALTSIVDSISAVDAVAFPVDPK*

SparA_MyoG
MELFETNPYFFPDQRSYEGDSYFPSRLPGYDQGAYQRSMMGLCGSGGTGTEEKASSSPHC
PGQCLPWACKLCKRKTVTMDRRRAATMREKRRLKKVNEAFDALKRSTLMNPNQRLPKVEI
LRSAIQYIERLQALVSSLNQQNTELHYRPRVSSSEPSSGSTCCSPEWSSTEQCTQSEDLL
SSPEQGNMRALTSIVNSISAADAVAFPMDPK*

CervE_MyoG
MELYETSPYFYQEPHFYDGENYLPVHLQGFEPPGYERAELSLSPEARVPLEDKGLPAEHC
PGQCLPWACKVCKRKSVSVDRRRAATLREKRRLKKVNEAFEALKRSTLLNPNQRLPKVEI
LRSAIQYIERLQALLSSLNQEERDLRYRPQPVPSECSSHSASCSPQWGSAEFGPNPGDHL
LPTDAHNLHSLTSIVDSITVEDAAAFPDEPN*

AnasP_MyoG
MELFETNPYFFPDQRFYDGENFLGSRLQGYEPAAFPQPEVALCPESRVALEEKDSLAEHC
PGQCLPWACKICKRKTVSIDRRRAATLREKRRLKKVNEAFEALKRSTLLNPNQRLPKVEI
LRSAIQYIERLQSLLSTLNQQERELRYRPQPAASECGSGSSSCSPEWSTQEFGTNPTDHL
LAAEDRNLHSLSSIVESIAVEDAVAFQEEQN*

EpinC_MyoG
MELFETNPYFFPDQRFYEGDSYFPSRLPGYDQSTYQRSMMGLCGSGGTGTEDKPSSSPHC
PGQCLPWACKLCKRKTVTMDRRRAATMREKRRLKKVNEAFDALKRSTLMNPNQRLPKVEI
LRSAIQYIERLQALVSSLNQQDAELHYRPRVSSSEPSSGSTCCSPEWSSTEQCTQSEDLL
SSPEQGNMRALTSIVEGISTAGAVAFPVDPK*

PeltF_MyoG
MELFETNPYFFPEQRFYEGENFFPSRLSGFDQGGYTRSMVGLCGDGRVGLEDKPSSSEHC
PGQCLPWACKVCKRKSVSMDRRRAATMREKRRLKKVNEAFEALKRSTLTNPNQRLPEVEI
LRSAIQYIERLQALVSSLNQQEHELHYRQRVSSSEQGSGSTCCSPEWSTAEHCTPAHDDL
LSSEQANLRSLTSIVDSITGTEQVAYSVDTK*

SiniC_MyoG
MELFETNPYFFPDQRFYEGDSYFPSRLPGYDQGAYQRSMMGLCGSGGTGTEDKASSSPHC
PGQCLPWACKLCKRKTVTMDRRRAATMREKRRLKKVNEAFDALKRSTLMNPNQRLPKVEI
LRSAIQYIEGLQALVSSLNQQDTELHYRPRVSSSEPSSGSTCCSPEWSSTEQCTQSEDLL
SSPEQGNMRALTSIVDGISAAGAVAFPVDPK*

SandL_MyoG
MELFETNPYFFPDQRFYEGDSYFPSRLSGYDQSAYQRSMMGLCGSGGTGTEDKVSSSPHC
PGQCLPWACKLCKRKTVTMDRRRAATMREKRRLKKVNEAFDALKRSTLMNPNQRLPKVEI
LRSAIQYIERLQALVSSLNQQDTELHYRPRVSSSEPSSGSTCCSPEWSSTEQCTQSEDLL
SSPEQGNMRALTSIVDGITAAGAVAFSVDPK*

RattN_MyoG
MELYETSPYFYQEPHFYDGENYLPVHLQGFEPPGYERTELSLSPEARGPLEEKGLTPEHC
PGQCLPWACKVCKRKSVSVDRRRAATLREKRRLKKVNEAFEALKRSTLLNPNQRLPKVEI
LRSAIQYIERLQALLSSLNQEERDLRYRPQPVPSECNSHSASCSPEWGNAEFGPNPGDHL
LPTGAHNLHSLTSIVDSITVEDSVTFPDEPN*

MusM_MyoG
MELYETSPYFYQEPHFYDGENYLPVHLQGFEPPGYERTELSLSPEARGPLEEKGLTPEHC
PGQCLPWACKVCKRKSVSVDRRRAATLREKRRLKKVNEAFEALKRSTLLNPNQRLPKVEI
LRSAIQYIERLQALLSSLNQEERDLRYRPQPVPSECNSHSASCSPEWGNAEFGPNPGDHL
LPTDAHNLHSLTSIVDSITVEDSVAFPDEPN*

DaniR_MyoG
MELFETNPYFFNDQRFYEADNFFQSRINGFEQAGYQRSMMGLCGDGRVGLEDKPSSSQHC
PGQCLPWACKVCKRKSVTMDRRKAATLREKRRLKKVNEAFEALKRSTLMNPNQRLPKVEI
LRSAIQYIERLQALVSSLNQQEHELHYRTGVSSSDQGSGSTCCSPEWSSADHCVPAHEDL
LSSEQSNLRSLTSIVDSITGTEPVAYSVDSK*

GallG_MyoG
MELFETNPYFFPEQRFYDGENFLGSRLQGYEAAAFPRPEVTLCPESRGALEEKDSLPEHC
PGQCLPWACKICKRKTVSIDRRRAATLREKRRLKKVNEAFEALKRSTLLNPNQRLPKVEI
LRSAIQYIERLQSLLSSLNQQERELRYRPQPAPSECGSGSSSCSPEWSTQEFGTNPADHL
LQAEDRNLHSLSSIVESIAVEDAVTFPEEQN*

SusS_MyoG
MELYETSPYFYQEPHFYDGENYLPVHLQGFEPPGYERTELSLSPEARVPLEDKGLTPEHC
PGQCLPWACKVCKRKSVSVDRRRAATLREKRRLKKVNEAFEALKRSTLLNPNQRLPKVEI
LRSAIQYIECLQALLSSLNQEERDLRYRPQPVPSECSSHSASCSPEWGSAEFGPNPGDHL
LPTDAHNLHSLTSIVDSITVEDAVAFPDEPN*

SiluT_MyoG
MELFETSPYFFPDQRFYDNDNYFSARLPTYEQTGFQRGTVGICADGVSGIEDKVSHPEHC
PGQCLPWACKVCKRKTVSMDRRRAATLREKRRLKKVNEAFEALKRSTLLNPNQRLPKVEI
LRSAIQYIERLQTLLASLNQQERDLLFIQRVVSSECGSSSSSCSPEWNDSDFSGSQSDHL
LSSEQRDINSLSSIVDSITSGESITYPEQQH*

XenL_MyoGb
MELFETSPYFFSDQRFYDNDNYFSARLPTYEQTGFQRGTAGICADGVSGIEDKISHPEHC
PGQCLPWACKVCKRKTVSMDRRKAATLREKRRLKKVNEAFEALKRSTLLNPNQRLPKVEI
LRSAIQYIERLQTLLASLNQQERDLLFIQRVVSSECGSSSSSCSPEWNDSDFSGSQSDHL
LSSEQRDINSLSSIVNSITSGESITYPEQQN*

XenL_MyoGa
MELFETSPYFFPDQRFYDNDNYFSARFPTYEQTGFQRGTVGICADGVSGIEDKVSHPEHC
PGQCLPWACKVCKRKTVSMDRRRAATLREKRRLKKVNEAFEALKRSTLLNPNQRLPKVEI
LRSAIQYIERLQTLLASLNQQERDLLFIQRVVSSECGSSSSSCSPEWNDSDFSGSQSDHL
LSSEQRDINSLSSIVDSITSGESITYTEQQN*

BosT_MyoG
MELYETSPYFYQEPHFYDGENYLPVHLQGFEPPGYERAELSLSPEARVPLEDKGLPAEHC
PGQCLPWACKVCKRKSVSVDRRRAATLREKRRLKKVNEAFEALKRSTLLNPNQRLPKVEI
LRSAIQYIERLQALLSSLNQEERDLRYRPQPVPSECSSHSASCSPQWGSAEFGPNPGDHL
LPTDAHNLHSLTSIVDSITVEDAAAFPDEPN*

SalmS_MyoG
MELFETNPYFFPDQRFYEGDNFYQSRLPGYDQGGYQRSMMGLCGGGRGGMEDKATSGPHC
PGQCLPWACKLCKRKTVTMDRRKAATMREKRRLKKVNEAFEALKRSTLMNPNQRLPKVEI
LRSAIQYIERLQALVSSLNQQENDLHYRPRVSSSEQGSGSTCCSPEWSNTDHCTQSNEDL
LSPEQTNLRSLTSIVDSITAAEPVAVPVDPK*

OncoM_MyoG
MELFETNPYFFPDQRFYEGDNFYQSRLPGYDQGGYQRSMMGLCGGGGGGMEDKATSGPHC
PGQCLPWACKLCKRKTVTMDRRKAATMREKRRLKKVNEAFEALKRSTLMNPNQRLPKVEI
LRSAIQYIERLQALVSSLNQQENDLQYRPRVSSSEQGSGSTCCSPEWSNTDHCAQSNEDL
LSPEQTNLRSLTSIVDSITAAEPLAVPVDPK*

OvisA_MyoG
MELYETSPYFYQEPHFYDGENYLPVHLQGFEPPGYERAELGLSPEARVPLEDKGLPAEHC
PGQCLPWACKVCKRKSVSVDRRRAATLREKRRLKKVNEAFEALKRSTLLNPNQRLPKVEI
LRSAIQYIERLQALLSSLNQEERDLRYRPQPVPSECSSHSASCSPQWGSAEFGPNPGDHL
LPTDAHNLHSLTSIVDSITVEDTAAFPDEPN*

OrycC_MyoG
MELYETSPYFYQEPRFYDGENYLPVHLQGFEPPGYERTELSLSPEARGPLEDKGLTPEHC
PGQCLPWACKVCKRKSVSMDRRRAATLREKRRLKKVNEAFEALKRSTLLNPNQRLPKVEI
LRSAIQYIERLQALLSSLNQEERDLRYRPQPVPSECSSHSASCSPEWGNAEFGPNPGDHM
LPTDAHNLHSLTSIVDSIAVEDSVAFPDEPN*

CaniL_MyoG
MELYETSPYFYQEPHFYDGESYLPVHLQAFEPPGYERTELSLSPEARGPLEDKGLTPEHC
LGQCLPWACKVCKRKSVSVDRRRAATLREKRRLKKVNEAFEALKRSTLLNPNQRLPKVEI
LRSAIQYIERLQALLSSLNQEERDLRYRPQPVPSDCSSHSASCSPEWGSTEFGPSPGDHL
LPSDAHNLHSLTSIVDSITVEDSAAFPDEPN*

MacaM_MyoG
MELYETSPYFYQEPRFYDGENYLPVHLQGFEPPGYERTELTLSPETPGPLEDKGLTPEHC
PGQCLPWACKVCKRKSVSVDRRRAATLREKRRLKKVNEAFEALKRSTLLNPNQRLPKVEI
LRSAIQYIERLQTLLSSLNQEERDLRYRPQPVPSECSSHSASCSPEWGSAEFGANPGERT
MSLPQGSLRSAESVLQNRAEQRAGPVSGEPAP

MonoD_MyoG
MELYETSPYFYPEPRFYESENYLPVRLQGFEPPSYERADLGLGPDGRVPLEEKGSASEHC
PGQCLPWACKVCKRKTVSVDRRRAATLREKRRLKKVNEAFEALKRSTLLNPNQRLPKVEI
LRSAIQYIERLQTLLSSLNQEERDACYRPQPVPNECSPHSTSCSPEWGTTEFGGNPGDHL
LASDAHNLHSLTSIVDSITVEDSVAFPDEPN*

OrniA_MyoG
MEFYETSPYFFPEQRLYEDENYLPGRLQGYEQPGYGPAELGLCPEGRGALEEPGPGPDHC
PGQCLPWTCKVCKRKTVSVDRRRAATLREKRRLKKVNEAFEALKRSTLLNPNQRLPKVEI
LRSAIQYIERLQALLSSLNQEERDLRFRPQPVPSECGSHSASCSPEWSTAE?QSSPGDPL
LSADARNLHSLTSIVESITVEDSAAFPGETN*

EquuC_MyoG
MELYETSPYFYQEPHFYDGENYLPVHLQGFEPPGYERTELALSPEAQGPLEDKGLPPEHC
PGQCLPWACKVCKRKSVSVDRRRAATLREKRRLKKVNEAFEALKRSTLLNPNQRLPKVEI
LRSAIQYIERLQALLSSLNQEERDLRYRPQPVPSDCSAHSASCSPEWGSAEFGPSPGDHL
LPTDAHNLHSLTSIVDSITVQDSVAFPDEPN*

TaenG_MyoG
MELFETNPYFFPEQRFYDGENFLGSRLQGYEAAACPRAEAALCAEGRAALQAREALAEHC
PGQCLPWACKVCKRKSVSMDRRRAATLREKRRLKKVNEAFEALKRSTLLNPNQRLPKVEI
LRSAIQYIERLQSLLSSLNQQERELRLRPQPVTSDCGSGSSSCSPEWSSQEFGTNPADHL
LAAEEHNLHSLSSIVESIAAEDAVTFPEEHN*

CallJ_MyoG
MELYETSPYFYQEPRFYDGENYLPVHLQGFEPPGYERTELSLSPEARGPLEDKGLTPEHC
PGQCLPWACKVCKRKSVSVDRRRAATLREKRRLKKVNEAFEALKRSTLLNPNQRLPKVEI
LRSAIQYIERLQALLSSLNQEERDLRYRPQPVPSECSSHSASCSPEWGSTEFGANPGDPL
LPTDAHNLHSLTSIVDSITVEDSVAFPDEPN*

AiluM_MyoG
MELYETSPYFYQEPHFYDGENYLPVHLQAFEPPGYERTELSLSPEARGPLEDKGLTPEHC
LGQCLPWACKVCKRKSVSVDRRRAATLREKRRLKKVNEAFEALKRSTLLNPNQRLPKVEI
LRSAIQYIERLQALLSSLNQEERDLRYRPQPVPSECSSHSASCSPEWASTEFGPSTGDHL
LPGDAHNLHSLTSIVDSITVEDSVAFPDEPN*

AnolC_MyoG
MELLETNPYFFTDQRFYDGENYLSPRLHGYEQTAYQRAAVSLCPDGRVGVEEKTSLPDHS
PGQCLPWACKVCKRKSVSIDRRRAATLREKRRLKKVNEAFEALKRSTLLNPNQRLPKVEI
LRSAIQYIERLQALLSTLNQQERDLHYCNQPVGSDHGPSSTSCSPEWSTQEFNTHPGDHL
LCSEDRNLHSLSSIVDSIAVEDAVVFQEEQN*

NomaL_MyoG
MELYETSPYFYQEPRFYDGENYLPVHLQGFEPPGYERTELTLSPEAPGPLEDKGLTPEHC
PGQCLPWACKVCKRKSVSVDRRRAATLREKRRLKKVNEAFEALKRSTLLNPNQRLPKVEI
LRSAIQYIERLQALLSSLNQEERDLRYRPQPVPSECSSHSASCSPEWGSAEFSANPGDHL
LPTDAHNLHSLTSIVDSITVEDSVAFPDEPN*

LoxoA_MyoG
MELYETSPYFYQEPRFYDGENYLPVHLQGFEPPGYERTELGLSPEARGPLEDKGLTPEHC
PGQCLPWACKVCKRKSVSVDRRRAATLREKRRLKKVNEAFEALKRSTLLNPNQRLPKVEI
LRSAIQYIERLQALLSTLNQEERDLRYRPQPVPSDCSSHSASCSPEWGSAEFGPNPGDHL
LPADAHNLHSLTSIVDSITVEDSVAFADEPN*

OreoN_MyoG
MELFETNPYFFPDQRFYEGDSYFPSRLPGYDQAGYQRSMMGLCGNGGTGTEDKASSSPHC
PGQCLPWACKLCKRKTVTMDRRRAATLREKRRLKKVNEAFDALKRSTLMNPNQRLPKVEI
LRSAIQYIERLQALVSSLNQQDTELLYRPRVSSSEPSSGSTCCSPEWSSTEQCTQSEDLL
SSPEQGNMRALTSIVDSISAADPVAFPVDPK*

CaviP_MyoG
MELYETSPYFYQEPRFYDGENYLPVHLQGFEPPGYERTELSLSPETRGPLEDKGLTPEHC
PGQCLPWACKVCKRKSVSVDRRRAATLREKRRLKKVNEAFEALKRSTLLNPNQRLPKVEI
LRSAIQYIERLQALLSSLNQEERDLRYRPQSVPSECSSHSASCSPEWGSAEFSPNPGDHL
LPTDAHNLHSLTSIVDSITVEDSVAFPNEPN*

CricG_MyoG
MELYETSPYFYQEPHFYDGENYLPVHLQGFEPPGYERTELSLSPEARGPLEEKGLTPEHC
PGQCLPWACKVCKRKSVSVDRRRAATLREKRRLKKVNEAFEALKRSTLLNPNQRLPKVEI
LRSAIQYIERLQALLSSLNQEERDLRYRPQPVPSECNSHSASCSPEWGSAEFGHNPGDHL
LPPDAHSLHSLTSIVDSITVEDSVAFSDEPN*

;
end;
