# Supplementary material for: Patterns of Positive Selection of the Myogenic Regulatory Factor Gene Family in Vertebrates
Source: PLoS One. 2014 Mar 20;9(3):e92873. doi: 10.1371/journal.pone.0092873 (PMC3961423; doi:10.1371/journal.pone.0092873)
Supplement: File S4 — Alignment results for the 19 mammalian MyoG coding sequences. (NEXUS) [file pone.0092873.s006.nexus]

#NEXUS
[ Title ]
begin taxa;
       dimensions ntax=19;
       taxlabels
             HomoS_MyoG
             OrycC_MyoG
             MacaM_MyoG
             CallJ_MyoG
             NomaL_MyoG
             LoxoA_MyoG
             CaviP_MyoG
             CervE_MyoG
             RattN_MyoG
             MusM_MyoG
             SusS_MyoG
             BosT_MyoG
             OvisA_MyoG
             EquuC_MyoG
             CaniL_MyoG
             AiluM_MyoG
             CricG_MyoG
             MonoD_MyoG
             OrniA_MyoG
;
end;
begin characters;
       dimensions nchar=218;
       format missing=? gap=- matchchar=. datatype=protein;
       matrix

HomoS_MyoG
ELYETSPYFYQEPRFYDGENYLPVHLQGFEPPGYERTELTLSPEAPGPLEDKGLGTPEHC
PGQCLPWACKVCKRKSVSVDRRRAATLREKRRLKKVNEAFEALKRSTLLNPNQRLPKVEI
LRSAIQYIERLQALLSSLNQEERDLRYRGGGPQPGVPSECSSHSASCSPEWGSALEFSAN
PGDHLLTADPTNLHSLTSIVDSTVEDVSVAFPDETMPN

OrycC_MyoG
ELYETSPYFYQEPRFYDGENYLPVHLQGFEPPGYERTELSLSPEARGPLEDKGLGTPEHC
PGQCLPWACKVCKRKSVSMDRRRAATLREKRRLKKVNEAFEALKRSTLLNPNQRLPKVEI
LRSAIQYIERLQALLSSLNQEERDLRYRGTGPQPGVPSECSSHSASCSPEWGNALEFGPN
PGDHMLAADPTNLHSLTSIVDSAVEDVSVAFPDETMPN

MacaM_MyoG
ELYETSPYFYQEPRFYDGENYLPVHLQGFEPPGYERTELTLSPETPGPLEDKGLGTPEHC
PGQCLPWACKVCKRKSVSVDRRRAATLREKRRLKKVNEAFEALKRSTLLNPNQRLPKVEI
LRSAIQYIERLQTLLSSLNQEERDLRYRGGGPQPGVPSECSSHSASCSPEWGSALEFGAN
PGERTMSLPQGSLRSAESVLQNRAEQRAGPVSGELHPA

CallJ_MyoG
ELYETSPYFYQEPRFYDGENYLPVHLQGFEPPGYERTELSLSPEARGPLEDKGLGTPEHC
PGQCLPWACKVCKRKSVSVDRRRAATLREKRRLKKVNEAFEALKRSTLLNPNQRLPKVEI
LRSAIQYIERLQALLSSLNQEERDLRYRGGGPQPGVPSECSSHSASCSPEWGSTLEFGAN
PGDPLLAADPTNLHSLTSIVDSTVEDVSVAFPDETMPN

NomaL_MyoG
ELYETSPYFYQEPRFYDGENYLPVHLQGFEPPGYERTELTLSPEAPGPLEDKGLGTPEHC
PGQCLPWACKVCKRKSVSVDRRRAATLREKRRLKKVNEAFEALKRSTLLNPNQRLPKVEI
LRSAIQYIERLQALLSSLNQEERDLRYRGGGPQPGVPSECSSHSASCSPEWGSALEFSAN
PGDHLLTADPTNLHSLTSIVDSTVEDVSVAFPDETMPN

LoxoA_MyoG
ELYETSPYFYQEPRFYDGENYLPVHLQGFEPPGYERTELGLSPEARGPLEDKGLGTPEHC
PGQCLPWACKVCKRKSVSVDRRRAATLREKRRLKKVNEAFEALKRSTLLNPNQRLPKVEI
LRSAIQYIERLQALLSTLNQEERDLRYRGGGPQPGVPSDCSSHSASCSPEWGSALEFGPN
PGDHLLTPDPANLHSLTSIVDSTVEDVSVAFADETMPN

CaviP_MyoG
ELYETSPYFYQEPRFYDGENYLPVHLQGFEPPGYERTELSLSPETRGPLEDKGLGTPEHC
PGQCLPWACKVCKRKSVSVDRRRAATLREKRRLKKVNEAFEALKRSTLLNPNQRLPKVEI
LRSAIQYIERLQALLSSLNQEERDLRYRAGGPQSTVPSECSSHSASCSPEWGSALEFSPN
PGDHLLAADPTNLHSLTSIVDSTVEDVSVAFPNETMPN

CervE_MyoG
ELYETSPYFYQEPHFYDGENYLPVHLQGFEPPGYERAELSLSPEARVPLEDKGLGPAEHC
PGQCLPWACKVCKRKSVSVDRRRAATLREKRRLKKVNEAFEALKRSTLLNPNQRLPKVEI
LRSAIQYIERLQALLSSLNQEERDLRYRGGGPQPGVPSECSSHSASCSPQWGSALEFGPN
PGDHLLPADPTNLHSLTSIVDSTVEDSAAAFPDETIPN

RattN_MyoG
ELYETSPYFYQEPHFYDGENYLPVHLQGFEPPGYERTELSLSPEARGPLEEKGLGTPEHC
PGQCLPWACKVCKRKSVSVDRRRAATLREKRRLKKVNEAFEALKRSTLLNPNQRLPKVEI
LRSAIQYIERLQALLSSLNQEERDLRYRGGGPQPVVPSECNSHSASCSPEWGNALEFGPN
PGDHLLAADPTNLHSLTSIVDSTVEDMSVTFPDETMPN

MusM_MyoG
ELYETSPYFYQEPHFYDGENYLPVHLQGFEPPGYERTELSLSPEARGPLEEKGLGTPEHC
PGQCLPWACKVCKRKSVSVDRRRAATLREKRRLKKVNEAFEALKRSTLLNPNQRLPKVEI
LRSAIQYIERLQALLSSLNQEERDLRYRGGGPQPMVPSECNSHSASCSPEWGNALEFGPN
PGDHLLAADPTNLHSLTSIVDSTVEDMSVAFPDETMPN

SusS_MyoG
ELYETSPYFYQEPHFYDGENYLPVHLQGFEPPGYERTELSLSPEARVPLEDKGLGTPEHC
PGQCLPWACKVCKRKSVSVDRRRAATLREKRRLKKVNEAFEALKRSTLLNPNQRLPKVEI
LRSAIQYIECLQALLSSLNQEERDLRYRGGGPQPGVPSECSSHSASCSPEWGSALEFGPN
PGDHLLTADPTNLHSLTSIVDSTVEDVAVAFPDETMPN

BosT_MyoG
ELYETSPYFYQEPHFYDGENYLPVHLQGFEPPGYERAELSLSPEARVPLEDKGLGPAEHC
PGQCLPWACKVCKRKSVSVDRRRAATLREKRRLKKVNEAFEALKRSTLLNPNQRLPKVEI
LRSAIQYIERLQALLSSLNQEERDLRYRGGGPQPAVPSECSSHSASCSPQWGSALEFGPN
PGDHLLPADPTNLHSLTSIVDSTVEDVAAAFPDETIPN

OvisA_MyoG
ELYETSPYFYQEPHFYDGENYLPVHLQGFEPPGYERAELGLSPEARVPLEDKGLGPAEHC
PGQCLPWACKVCKRKSVSVDRRRAATLREKRRLKKVNEAFEALKRSTLLNPNQRLPKVEI
LRSAIQYIERLQALLSSLNQEERDLRYRGGGPQPGVPSECSSHSASCSPQWGSALEFGPN
PGDHLLPADPTNLHSLTSIVDSTVEDVTAAFPDETIPN

EquuC_MyoG
ELYETSPYFYQEPHFYDGENYLPVHLQGFEPPGYERTELALSPEAQGPLEDKGLGPPEHC
PGQCLPWACKVCKRKSVSVDRRRAATLREKRRLKKVNEAFEALKRSTLLNPNQRLPKVEI
LRSAIQYIERLQALLSSLNQEERDLRYRGGGPQPGVPSDCSAHSASCSPEWGSALEFGPS
PGDHLLTADPTNLHSLTSIVDSTVQDVSVAFPDETMPN

CaniL_MyoG
ELYETSPYFYQEPHFYDGESYLPVHLQAFEPPGYERTELSLSPEARGPLEDKGLGTPEHC
LGQCLPWACKVCKRKSVSVDRRRAATLREKRRLKKVNEAFEALKRSTLLNPNQRLPKVEI
LRSAIQYIERLQALLSSLNQEERDLRYRGGGPQPGVPSDCSSHSASCSPEWGSTLEFGPS
PGDHLLATDPSNLHSLTSIVDSTVEDVSAAFPDEAMPN

AiluM_MyoG
ELYETSPYFYQEPHFYDGENYLPVHLQAFEPPGYERTELSLSPEARGPLEDKGLGTPEHC
LGQCLPWACKVCKRKSVSVDRRRAATLREKRRLKKVNEAFEALKRSTLLNPNQRLPKVEI
LRSAIQYIERLQALLSSLNQEERDLRYRGGGPQPGVPSECSSHSASCSPEWASTLEFGPS
TGDHLLTADPGNLHSLTSIVDSTVEDVSVAFPDETMPN

CricG_MyoG
ELYETSPYFYQEPHFYDGENYLPVHLQGFEPPGYERTELSLSPEARGPLEEKGLGTPEHC
PGQCLPWACKVCKRKSVSVDRRRAATLREKRRLKKVNEAFEALKRSTLLNPNQRLPKVEI
LRSAIQYIERLQALLSSLNQEERDLRYRGGGPQPVVPSECNSHSASCSPEWGSALEFGHN
PGDHLLAADPPSLHSLTSIVDSTVEDMSVAFSDETLPN

MonoD_MyoG
ELYETSPYFYPEPRFYESENYLPVRLQGFEPPSYERADLGLGPDGRVPLEEKGSAASEHC
PGQCLPWACKVCKRKTVSVDRRRAATLREKRRLKKVNEAFEALKRSTLLNPNQRLPKVEI
LRSAIQYIERLQTLLSSLNQEERDLACYTGGPQPGVPNECSPHSTSCSPEWGTTLEFGGN
PGDHLLPDDASNLHSLTSIVDSTVEDVSVAFPDEAIPN

OrniA_MyoG
EFYETSPYFFPEQRLYEDENYLPGRLQGYEQPGYEPAELGLCPEGRGALEEPGPGGPDHC
PGQCLPWTCKVCKRKTVSVDRRRAATLREKRRLKKVNEAFEALKRSTLLNPNQRLPKVEI
LRSAIQYIERLQALLSSLNQEERDLRFRSGAPQPGVPSECGSHSASCSPEWSTALE?QSS
PGDPLLHDDSANLHSLTSIVESTVEDVSAAFPGETRTN

;
end;
